# Supplementary material for: Integrated Analyses of DNA Methylation and Gene Expression of Rainbow Trout Muscle under Variable Ploidy and Muscle Atrophy Conditions
Source: Genes (Basel). 2022 Jun 26;13(7):1151. doi: 10.3390/genes13071151 (PMC9319582; doi:10.3390/genes13071151)
Supplement: Supplementary file 1 [file genes-13-01151-s001.zip]

Archive with 1 entries (1 files):
- genes-1777008-supplementary.xlsx
