# Supplementary material for: Integrated Analyses of DNA Methylation and Gene Expression of Rainbow Trout Muscle under Variable Ploidy and Muscle Atrophy Conditions
Source: Genes (Basel). 2022 Jun 26;13(7):1151. doi: 10.3390/genes13071151 (PMC9319582; doi:10.3390/genes13071151)
Supplement: Supplementary file 1 [file genes-13-01151-s001.zip › genes-1777008-supplementary.xlsx]

## Sheet: S1
Supplementary Table S1-Genes with hypomethylated (0-44%) CGIs marks in the 0-to+2Kb region(shown in Figure 8).
Gene	Ave Meth%	RPKM Decile	gene annotation
LOC110521670	0	1	GS homeobox 2-like
LOC110522904	0	1	neurofilament medium polypeptide-like
LOC110504977	0	1	neuronal PAS domain-containing protein 4A-like
LOC110499159	0	1	uncharacterized LOC110499159
zar1	0	1	zygote arrest 1
dmrta1	0	1	DMRT like family A1
LOC110530690	0	1	uncharacterized LOC110530690
LOC110488659	0	1	uncharacterized LOC110488659
LOC110524545	0	1	sodium/bile acid cotransporter 4-like
LOC110508933	0	1	prostaglandin E2 receptor EP4 subtype-like
LOC110491418	0	1	class E basic helix-loop-helix protein 23-like
LOC110523535	0	1	neurofilament medium polypeptide-like
LOC110538833	0	1	GTP-binding protein Rhes-like
LOC110496950	0	1	homeobox protein XHOX-3-like
LOC110499017	0	1	uncharacterized LOC110499017
LOC110536622	0	1	protein atonal homolog 1-like
LOC110537936	0	1	potassium voltage-gated channel subfamily C member 1-like
LOC110536531	0	1	calcium-activated potassium channel subunit beta-4-like
LOC110498312	0	1	homeobox protein not2-like
LOC110489203	0	1	neurogenin-1-like
LOC110495834	0	1	complement C1q-like protein 2
LOC110528128	0	1	vasopressin V2 receptor-like
LOC110534185	0	1	uncharacterized LOC110534185
LOC110500250	0	1	arg8-vasotocin receptor-like
LOC110501688	0	1	complement C1q-like protein 2
foxb2	0	1	forkhead box B2
LOC110533472	0	1	uncharacterized LOC110533472
neurod1	0	1	neuronal differentiation 1
LOC110522866	0	1	uncharacterized LOC110522866
LOC110495092	0	1	histone H3-like
LOC110525714	0	1	nodal homolog
LOC110523392	0	1	uncharacterized LOC110523392
LOC110499491	0	1	probable vesicular acetylcholine transporter-B
LOC110493524	0	1	uncharacterized LOC110493524
LOC110522077	0	1	forkhead box protein A2-like
LOC110497370	0	2	POU domain, class 4, transcription factor 2-like
LOC110537461	0	3	microtubule-associated protein 6-like
LOC110526928	0	4	serine/threonine-protein kinase BRSK2-like
LOC110534182	0	4	amyloid beta A4 precursor protein-binding family B member 3-like
LOC110496815	0	4	glutamate receptor ionotropic, kainate 5-like
LOC110504250	0	4	neurexin-3a-like
LOC110523970	0	6	alpha-adducin-like
cenpt	0	7	centromere protein T
LOC110528042	0	7	small nuclear ribonucleoprotein E
LOC110509502	0	9	rap guanine nucleotide exchange factor 1-like
LOC110496724	0	9	transcription factor SOX-4-like
LOC110503186	0	9	ragulator complex protein LAMTOR1-like
LOC110491308	0	9	dual specificity mitogen-activated protein kinase kinase 4-like
LOC110499488	0	10	methionine synthase-like
LOC110537702	1	5	CAP-Gly domain-containing linker protein 2-like
LOC110486183	1	8	rap guanine nucleotide exchange factor-like 1
LOC110497456	1	9	sorbin and SH3 domain-containing protein 2-like
LOC110523338	1	10	transcriptional activator protein Pur-beta-like
LOC110504268	2	1	homeobox protein not2-like
LOC110492507	2	1	class E basic helix-loop-helix protein 23-like
LOC110508234	2	1	olfactory receptor 1F12-like
LOC110537339	2	1	uncharacterized LOC110537339
LOC110528651	2	2	regulating synaptic membrane exocytosis protein 1-like
LOC110532247	2	2	transcription factor GATA-5-like
LOC110490045	2	2	POU domain, class 3, transcription factor 2
LOC110521717	2	2	IQ motif and SEC7 domain-containing protein 3-like
LOC110522925	2	2	uncharacterized LOC110522925
LOC110534526	2	2	POU domain, class 4, transcription factor 2-like
LOC110535058	2	3	calcium-binding protein 1-like
LOC110534080	2	3	MAP7 domain-containing protein 2-like
LOC110502397	2	3	transcription factor LBX1-like
LOC110493539	2	3	VPS10 domain-containing receptor SorCS3-like
LOC110503559	2	3	tetratricopeptide repeat protein 9B-like
LOC110538427	2	3	cAMP-specific 3',5'-cyclic phosphodiesterase 4C-like
LOC110529367	2	3	glutamate receptor ionotropic, kainate 2-like
LOC110530970	2	3	adenylate cyclase type 1-like
LOC110495566	2	3	indian hedgehog B protein-like
LOC110536644	2	4	forkhead box protein D5-B-like
LOC110521387	2	4	protein phosphatase 1H-like
LOC110530744	2	4	runt-related transcription factor 2-like
LOC110537669	2	4	calpain-5-like
LOC110503398	2	4	guanylate cyclase soluble subunit alpha-2-like
LOC110500892	2	4	VPS10 domain-containing receptor SorCS2-like
LOC110520390	2	4	homeobox protein engrailed-1-B-like
LOC110487294	2	4	regulating synaptic membrane exocytosis protein 1-like
LOC110495975	2	4	neural cell adhesion molecule 2-like
LOC110501609	2	4	transmembrane protein FAM155A-like
LOC110504947	2	4	zinc finger protein ZIC 3-like
LOC110526863	2	4	forkhead box protein B1-like
LOC110488010	2	4	homeobox protein Dlx5a-like
LOC110527364	2	4	POU domain, class 3, transcription factor 3-B
LOC110502452	2	4	sodium/potassium/calcium exchanger 3-like
LOC110489441	2	4	homeobox protein Hox-A13a-like
LOC110508304	2	5	GTP-binding protein 10-like
LOC110502035	2	5	dachshund homolog 1-like
LOC110495358	2	5	zinc finger protein ZIC 2-like
LOC110489129	2	5	ephrin-B1-like
LOC110485804	2	5	netrin-1
adora1	2	5	adenosine A1 receptor
LOC110532831	2	5	protein-tyrosine kinase 6-like
LOC110534520	2	5	serine/threonine-protein kinase DCLK2-like
LOC110505023	2	5	neuronal acetylcholine receptor subunit beta-2-like
LOC110493364	2	5	protein phosphatase 1H-like
LOC110492384	2	5	collagen alpha-3(IX) chain-like
LOC110491833	2	5	sterile alpha motif domain-containing protein 11-like
LOC110489086	2	5	PH and SEC7 domain-containing protein 2-like
LOC110503190	2	5	folate receptor alpha-like
LOC110488848	2	5	zinc-binding protein A33-like
LOC110501809	2	5	adenylate cyclase type 5-like
LOC110536574	2	5	ankyrin repeat domain-containing protein 33B-like
LOC110501051	2	5	zinc finger protein AEBP2-like
LOC110533521	2	5	myb/SANT-like DNA-binding domain-containing protein 2
LOC110521175	2	5	protein phosphatase 1 regulatory subunit 12A-like
LOC110522890	2	5	ankyrin repeat and BTB/POZ domain-containing protein BTBD11-B
LOC110520301	2	5	guanine nucleotide-binding protein G(o) subunit alpha-like
LOC110495359	2	6	zinc finger protein ZIC 5-like
LOC110523019	2	6	1-phosphatidylinositol 4,5-bisphosphate phosphodiesterase gamma-1-like
LOC110536299	2	6	zinc finger SWIM domain-containing protein 6-like
LOC110526489	2	6	transcription factor Maf-like
LOC110489404	2	6	triple functional domain protein-like
LOC110530281	2	6	class E basic helix-loop-helix protein 22-like
LOC110490173	2	6	ATP-binding cassette sub-family D member 2-like
LOC110504338	2	6	zinc transporter 1-like
LOC110493757	2	6	spastin-like
LOC110493627	2	6	keratin, type I cytoskeletal 13-like
slc12a2	2	6	solute carrier family 12 member 2
LOC110525925	2	6	phosphoglucomutase-like protein 5
LOC110498308	2	6	rab11 family-interacting protein 5-like
LOC110531211	2	7	ankyrin repeat and SAM domain-containing protein 1A-like
LOC110495108	2	7	metal transporter CNNM2-like
LOC110494050	2	7	prosaposin receptor GPR37L1-like
cbl	2	7	Cbl proto-oncogene
LOC110535419	2	7	lisH domain and HEAT repeat-containing protein KIAA1468 homolog
LOC110509783	2	7	suppressor APC domain-containing protein 2-like
LOC110536564	2	7	disco-interacting protein 2 homolog C-like
cnnm3	2	7	cyclin and CBS domain divalent metal cation transport mediator 3
LOC110497881	2	7	selenoprotein O-like
LOC110509501	2	7	intermediate filament family orphan 1-like
LOC110509554	2	7	histone H2A.V
LOC110531868	2	8	zinc finger protein 697-like
LOC110496548	2	8	zinc finger and BTB domain-containing protein 10-like
LOC110488185	2	8	AT-rich interactive domain-containing protein 1A-like
LOC110494539	2	8	transcription initiation factor TFIID subunit 4-like
setbp1	2	8	SET binding protein 1
LOC110508499	2	8	E3 ubiquitin-protein ligase ZNRF1-like
LOC110530252	2	8	frizzled-8-like
rnpepl1	2	8	arginyl aminopeptidase like 1
LOC110525805	2	8	claudin-4-like
LOC110490050	2	8	protein MB21D2-like
LOC110537115	2	8	tankyrase-1-like
galnt15	2	8	polypeptide N-acetylgalactosaminyltransferase 15
LOC110533489	2	8	protein phosphatase 1 regulatory subunit 14A-like
LOC110507058	2	9	uncharacterized LOC110507058
pde12	2	9	phosphodiesterase 12
LOC110521116	2	9	YLP motif-containing protein 1-like
LOC110493441	2	9	transcription factor SOX-10-like
LOC110491347	2	9	tubulin-specific chaperone C-like
LOC110504800	2	9	lysine-specific demethylase 3B-like
LOC110536197	2	9	claudin-4-like
LOC110492538	2	9	MOB kinase activator 2-like
LOC110535912	2	10	ras-related protein Rab-35
LOC110509530	2	10	immediate early response gene 5-like protein
gmps	2	10	guanine monophosphate synthase
LOC110485966	2	10	diacylglycerol kinase epsilon-like
prmt6	2	10	protein arginine methyltransferase 6
LOC110502670	2	10	mitoferrin-2-like
LOC110508303	2	10	Krueppel-like factor 2
LOC110530797	2	10	Krueppel-like factor 2
LOC110505179	2	10	NF-kappa-B-activating protein-like
LOC110523616	2	10	inactive phospholipid phosphatase 7-like
LOC110503494	2	10	striatin-4-like
LOC110497840	2	10	homeobox protein SIX4-like
zfp36l2	2	10	ZFP36 ring finger protein like 2
LOC110492531	2	10	ATP-sensitive inward rectifier potassium channel 11-like
LOC110486036	2	10	interferon regulatory factor 2-binding protein 2-B-like
LOC110530362	2	10	junctophilin-1-like
ier2	2	10	immediate early response 2
LOC110508530	2	10	transcription factor AP-1-like
LOC110536383	2	10	glycine-rich RNA-binding protein GRP1A-like
LOC110525767	3	1	neurofilament medium polypeptide-like
LOC110525982	3	1	5-hydroxytryptamine receptor 1A-alpha-like
LOC110499285	3	1	oligodendrocyte transcription factor 3-like
LOC110490331	3	1	potassium voltage-gated channel subfamily D member 2-like
LOC110530504	3	1	uncharacterized LOC110530504
LOC110534146	3	1	zinc finger protein ZIC 3-like
tmem74	3	1	transmembrane protein 74
LOC110492348	3	1	vesicular inhibitory amino acid transporter-like
LOC110522553	3	2	sodium/potassium/calcium exchanger 4-like
LOC110524298	3	2	hepatocyte nuclear factor 6-like
LOC110521873	3	2	potassium voltage-gated channel subfamily C member 1-like
LOC110522476	3	2	MAM domain-containing glycosylphosphatidylinositol anchor protein 2-like
LOC110524174	3	2	iroquois-class homeodomain protein IRX-5-like
LOC110519206	3	2	POU domain, class 3, transcription factor 2-like
LOC110526920	3	2	secretogranin-3-like
LOC110521125	3	2	runt-related transcription factor 1-like
LOC110519971	3	2	tomoregulin-2-like
LOC110490478	3	2	lipoma HMGIC fusion partner-like 3 protein
LOC110528582	3	2	sodium/potassium/calcium exchanger 3-like
trim67	3	2	tripartite motif containing 67
LOC110498924	3	3	urotensin-2 receptor-like
LOC110531178	3	3	protein piccolo-like
LOC110506093	3	3	potassium/sodium hyperpolarization-activated cyclic nucleotide-gated channel 4-like
xkr4	3	3	XK related 4
LOC110509205	3	3	one cut domain family member 3-like
LOC110488182	3	3	delta-type opioid receptor-like
LOC110485951	3	3	sphingosine kinase 1-like
LOC110522678	3	3	transcription factor AP-2-delta-like
LOC110485754	3	3	glial fibrillary acidic protein-like
LOC110499229	3	3	gastrin/cholecystokinin type B receptor-like
LOC110493195	3	3	protein bassoon-like
LOC110489077	3	3	transforming growth factor beta-2-like
LOC110534147	3	3	pinopsin-like
LOC110510201	3	3	alpha-2Db adrenergic receptor-like
LOC110493529	3	4	sodium/potassium/calcium exchanger 3-like
LOC110525302	3	4	multiple C2 and transmembrane domain-containing protein 1-like
LOC110486078	3	4	transmembrane protein 178A-like
LOC110491306	3	4	heparan sulfate glucosamine 3-O-sulfotransferase 6-like
LOC110490924	3	4	pinopsin-like
LOC110496578	3	4	homeobox protein Hox-A13a
LOC110490258	3	4	diacylglycerol kinase iota-like
LOC110493841	3	4	growth/differentiation factor 5-like
nog	3	4	noggin
LOC110501052	3	4	cGMP-inhibited 3',5'-cyclic phosphodiesterase A-like
LOC110523565	3	4	taperin-like
LOC110505810	3	4	leucine-rich repeat transmembrane protein FLRT2-like
LOC110492432	3	4	pro-thyrotropin-releasing hormone-A
LOC110502674	3	4	metal transporter CNNM4-like
LOC110499974	3	4	prickle-like protein 1
LOC110496523	3	5	rap guanine nucleotide exchange factor 5-like
stard10	3	5	StAR related lipid transfer domain containing 10
LOC110492675	3	5	homeobox protein aristaless-like 3
LOC110502957	3	5	heparan sulfate glucosamine 3-O-sulfotransferase 3B1-like
LOC110506598	3	5	melanocyte-stimulating hormone receptor-like
LOC100136712	3	5	alpha-1B adrenoceptor
LOC110505724	3	5	sodium/potassium/calcium exchanger 4-like
LOC110490984	3	5	forkhead box protein O1-A-like
LOC110529220	3	5	failed axon connections homolog
xk	3	5	X-linked Kx blood group
LOC110496672	3	5	diacylglycerol O-acyltransferase 1-like
LOC110508014	3	5	band 4.1-like protein 4B
LOC110529251	3	5	transcription factor 21-like
nox4	3	5	NADPH oxidase 4
LOC110505016	3	5	protocadherin-10-like
sntb1	3	5	syntrophin beta 1
LOC110508624	3	5	forkhead box protein Q1-like
LOC110531457	3	6	uncharacterized protein C7orf43 homolog
LOC110504426	3	6	uncharacterized LOC110504426
LOC110499053	3	6	transcription factor Sox-8-like
dach2	3	6	dachshund family transcription factor 2
LOC110495817	3	6	rho GTPase-activating protein 6-like
LOC110531879	3	6	VPS10 domain-containing receptor SorCS2-like
LOC110529607	3	6	E3 ubiquitin-protein ligase TRIM9-like
LOC110502589	3	6	heterogeneous nuclear ribonucleoprotein L-like
LOC110527453	3	6	homeobox protein engrailed-1-B-like
dgkh	3	6	diacylglycerol kinase eta
LOC110522309	3	6	four-jointed box protein 1-like
LOC110490287	3	6	zinc finger protein AEBP2-like
LOC110522327	3	6	protein FAM46A-like
LOC110493503	3	6	GTPase IMAP family member 4-like
LOC110488817	3	6	E3 ubiquitin-protein ligase RNF38-like
LOC110504155	3	6	RING finger protein 44-like
LOC110502572	3	7	forkhead box protein G1-like
LOC110508088	3	7	protein phosphatase 1D-like
LOC110492541	3	7	transmembrane prolyl 4-hydroxylase-like
LOC110517088	3	7	P3 protein-like
LOC110487889	3	7	sodium/potassium-transporting ATPase subunit beta-1-interacting protein 1-like
LOC110528213	3	7	baculoviral IAP repeat-containing protein 6-like
git1	3	7	GIT ArfGAP 1
LOC110487845	3	7	protein L-Myc-1b-like
LOC110539007	3	7	histone-arginine methyltransferase CARM1-like
LOC110528661	3	7	dual specificity protein phosphatase 7-like
LOC110500305	3	7	NHS-like protein 2
LOC110494252	3	7	beta-2-syntrophin-like
rapgefl1	3	7	Rap guanine nucleotide exchange factor like 1
amdhd2	3	7	amidohydrolase domain containing 2
LOC110493161	3	7	nucleosome-remodeling factor subunit BPTF-like
LOC110495974	3	7	A disintegrin and metalloproteinase with thrombospondin motifs 5-like
LOC110527586	3	7	A disintegrin and metalloproteinase with thrombospondin motifs 5-like
LOC110536297	3	7	phosphoglucomutase-like protein 5
LOC110537410	3	8	E3 ubiquitin-protein ligase Siah2
LOC110490918	3	8	E3 ubiquitin-protein ligase MSL2-like
LOC110486262	3	8	inactive phospholipase C-like protein 2
LOC110494822	3	8	putative RNA-binding protein 15B
LOC110505624	3	8	CDK-activating kinase assembly factor MAT1-like
ube2ql1	3	8	ubiquitin conjugating enzyme E2 Q family like 1
LOC110500207	3	8	nicotinamide phosphoribosyltransferase
LOC110534262	3	8	protein spinster homolog 2
LOC110490837	3	8	cyclin-dependent kinase inhibitor 1B-like
LOC110500338	3	8	insulin receptor substrate 2-B-like
LOC110501854	3	8	cyclic AMP-responsive element-binding protein 1-like
LOC110499337	3	8	phosphatidylinositol 4-kinase type 2-alpha-like
LOC110491660	3	8	kelch-like protein 11
LOC110523413	3	8	arrestin domain-containing protein 3-like
LOC110501604	3	8	discoidin, CUB and LCCL domain-containing protein 2-like
LOC110507218	3	8	phosphatidylinositol 3,4,5-trisphosphate 5-phosphatase 2A-like
LOC110486249	3	8	kelch-like protein 11
nkain1	3	8	sodium/potassium transporting ATPase interacting 1
LOC110494237	3	8	RNA-binding motif, single-stranded-interacting protein 2-like
LOC110503185	3	8	secreted frizzled-related protein 2-like
LOC110529783	3	8	phospholipase DDHD1-like
LOC110532101	3	9	protein SOGA1-like
LOC110502762	3	9	ras-related protein Rab-40B-like
LOC110534779	3	9	oxygen-dependent coproporphyrinogen-III oxidase, mitochondrial-like
LOC110500094	3	9	myotubularin-related protein 5-like
lrch3	3	9	leucine rich repeats and calponin homology domain containing 3
LOC110527907	3	9	transcription factor MafB-like
LOC110537848	3	9	histone deacetylase complex subunit SAP30L-like
LOC110490386	3	9	myotubularin-related protein 5-like
LOC110492311	3	9	microtubule cross-linking factor 1-like
cttnbp2	3	9	cortactin binding protein 2
six4	3	9	SIX homeobox 4
LOC110495735	3	9	guanine nucleotide-binding protein subunit alpha-11-like
LOC110487244	3	9	mitoferrin-2-like
LOC110508717	3	9	zinc finger SWIM domain-containing protein 5-like
LOC110525667	3	9	serum response factor-like
spata2	3	9	spermatogenesis associated 2
LOC110486764	3	9	nucleus accumbens-associated protein 1-like
ski	3	9	SKI proto-oncogene
LOC110522456	3	9	transcriptional repressor protein YY1-like
akap12	3	9	A-kinase anchoring protein 12
LOC110487957	3	9	homeobox protein Hox-A11a-like
LOC110492491	3	10	protein TASOR-like
LOC110491313	3	10	forkhead box protein K2-like
mturn	3	10	maturin, neural progenitor differentiation regulator homolog
LOC110486167	3	10	homeobox protein Hox-B5a-like
LOC110508652	3	10	apoptosis regulator Bcl-2-like
LOC110507010	3	10	CCAAT/enhancer-binding protein alpha-like
LOC110496576	3	10	homeobox protein Hox-A11a-like
LOC110495973	3	10	A disintegrin and metalloproteinase with thrombospondin motifs 1-like
LOC110508345	3	10	ras-related protein Rap-2b-like
LOC110529693	3	10	WD repeat-containing protein 26
LOC110488703	3	10	eukaryotic peptide chain release factor subunit 1-like
LOC110502227	3	10	vinculin-like
LOC110524093	3	10	immediate early response gene 5 protein-like
LOC110492715	3	10	filamin-A-like
LOC110524120	3	10	growth arrest and DNA damage-inducible protein GADD45 beta-like
LOC110496149	3	10	splicing factor, proline- and glutamine-rich-like
LOC110508424	3	10	BTB/POZ domain-containing protein 2-like
LOC110538479	3	10	transcription factor jun-B-like
LOC100136067	3	10	glutamate dehydrogenase, mitochondrial
myc	3	10	transcription factor Myc
LOC110493753	3	10	interferon regulatory factor 2-binding protein 2-B-like
LOC110530532	3	10	transcription factor AP-1-like
LOC100379114	3	10	CCAAT/enhancer binding protein delta2
LOC110520649	4	1	oligodendrocyte transcription factor 2-like
LOC110533159	4	1	probable G-protein coupled receptor 83
LOC110489220	4	1	neurogenin-1-like
LOC110485487	4	1	neuropeptide B-like
LOC110522079	4	1	homeobox protein Nkx-2.2a-like
LOC110510136	4	2	pinopsin-like
LOC110531368	4	2	solute carrier family 35 member F4-like
LOC110521439	4	2	hepatocyte nuclear factor 6-like
LOC110522903	4	2	neurofilament medium polypeptide-like
LOC110492901	4	2	homeobox protein Hox-C13a
LOC110488649	4	2	T-cell leukemia homeobox protein 3-like
LOC110521633	4	2	disabled homolog 1-like
LOC110488776	4	2	neuronal PAS domain-containing protein 4A-like
LOC110508239	4	3	probable G-protein coupled receptor 158
LOC110486232	4	3	reprimo-like protein
LOC110507140	4	3	forkhead box protein G1-like
LOC110489280	4	3	forkhead box protein O6-like
LOC110520550	4	3	vertebrate ancient opsin-like
LOC110534818	4	3	hormonally up-regulated neu tumor-associated kinase homolog A-like
LOC110530011	4	3	fibroblast growth factor 12
LOC110485785	4	3	VPS10 domain-containing receptor SorCS3-like
LOC110529233	4	3	MAM domain-containing glycosylphosphatidylinositol anchor protein 2-like
LOC110497519	4	3	early growth response protein 1-like
LOC110490908	4	3	ankyrin repeat domain-containing protein 33B-like
LOC110528579	4	3	acid-sensing ion channel 1-like
LOC110506647	4	3	transmembrane protein 178B-like
LOC110493671	4	3	sphingosine kinase 1-like
LOC110509838	4	4	leucine zipper putative tumor suppressor 3-like
fut8	4	4	fucosyltransferase 8
LOC110488163	4	4	glycoprotein endo-alpha-1,2-mannosidase-like protein
LOC110502958	4	4	heparan sulfate glucosamine 3-O-sulfotransferase 3A1-like
crf	4	4	corticotropin-releasing factor isoform 2 precursor
LOC110505805	4	4	coiled-coil domain-containing protein 85C-A-like
LOC110494090	4	4	isotocin receptor-like
LOC110495551	4	4	indian hedgehog B protein-like
LOC110529176	4	4	thrombospondin-1-like
LOC110486740	4	4	transmembrane protein 238-like
LOC110520393	4	4	complement C1q-like protein 2
LOC110504021	4	4	forkhead box protein G1-like
LOC110513605	4	4	E3 ubiquitin-protein ligase znrf1-like
LOC110530335	4	4	XK-related protein 4-like
LOC110510067	4	5	MAP7 domain-containing protein 2-like
LOC110495363	4	5	zinc finger protein ZIC 5-like
LOC110530152	4	5	forkhead box protein G1-like
LOC110485737	4	5	coiled-coil domain-containing protein 85A-like
LOC110522446	4	5	bone morphogenetic protein 2-like
LOC110491640	4	5	ubiquitin carboxyl-terminal hydrolase 31-like
LOC110531716	4	5	olfactory receptor 52B2-like
LOC110508352	4	5	calcium/calmodulin-dependent protein kinase II inhibitor 2-like
pde3a	4	5	phosphodiesterase 3A
LOC110499837	4	5	alpha-N-acetylneuraminide alpha-2,8-sialyltransferase-like
LOC110520268	4	5	adenylate cyclase type 5-like
LOC110535398	4	5	traf2 and NCK-interacting protein kinase-like
LOC110504700	4	5	alpha-1,3-mannosyl-glycoprotein 4-beta-N-acetylglucosaminyltransferase A-like
LOC110495107	4	5	xylosyltransferase 1-like
LOC110519998	4	5	twist-related protein 2-like
LOC110509750	4	5	neurofilament medium polypeptide-like
LOC110508382	4	5	baculoviral IAP repeat-containing protein 7-like
LOC110532012	4	6	cadherin-4-like
LOC110525867	4	6	low molecular weight neuronal intermediate filament-like
LOC110507410	4	6	homeobox protein SIX5-like
LOC110525926	4	6	zinc finger SWIM domain-containing protein 6
LOC110527173	4	6	BTB/POZ domain-containing protein KCTD12-like
LOC110501583	4	6	twist-related protein 2
LOC110522960	4	6	MTSS1-like protein
purg	4	6	purine rich element binding protein G
LOC110493437	4	7	forkhead box protein D3-A-like
LOC110532881	4	7	procollagen-lysine,2-oxoglutarate 5-dioxygenase 3-like
LOC110503261	4	7	protein phosphatase 1D-like
LOC110492128	4	7	transcription factor 15-like
LOC110535339	4	7	PAB-dependent poly(A)-specific ribonuclease subunit PAN3-like
LOC110530509	4	7	CDK5 and ABL1 enzyme substrate 1-like
LOC110530581	4	7	E3 ubiquitin-protein ligase znrf1-like
LOC110499044	4	7	transcription factor Sox-9-A-like
LOC110531362	4	7	transmembrane protein 179B-like
adam9	4	8	ADAM metallopeptidase domain 9
mgat4a	4	8	mannosyl (alpha-1,3-)-glycoprotein beta-1,4-N-acetylglucosaminyltransferase, isozyme A
LOC110523253	4	8	ral guanine nucleotide dissociation stimulator-like
LOC110496482	4	8	E3 ubiquitin-protein ligase TRIM71-like
LOC110503862	4	8	protein ABHD15-like
LOC110535286	4	8	heparan-sulfate 6-O-sulfotransferase 1-B
LOC110535536	4	8	frizzled-8-like
LOC110493799	4	8	serum response factor-like
LOC110535667	4	8	cyclin-dependent kinase 13-like
LOC110537775	4	8	zinc-binding protein A33-like
foxo1	4	8	forkhead box O1
LOC110502424	4	9	baculoviral IAP repeat-containing protein 6-like
LOC110497671	4	9	interferon regulatory factor 2-binding protein-like
LOC110487968	4	9	TLR4 interactor with leucine rich repeats-like
LOC110538689	4	9	eukaryotic peptide chain release factor GTP-binding subunit ERF3A-like
LOC110529163	4	9	YLP motif-containing protein 1-like
zzef1	4	9	zinc finger ZZ-type and EF-hand domain containing 1
LOC110522383	4	9	F-box only protein 30-like
LOC110522239	4	9	cbp/p300-interacting transactivator 2-like
LOC110492113	4	9	diacylglycerol kinase alpha-like
LOC110524670	4	9	insulin-like growth factor-binding protein 3
LOC110533595	4	9	phosphoglycerate kinase
LOC110525212	4	10	uncharacterized LOC110525212
LOC110504658	4	10	heterogeneous nuclear ribonucleoprotein U-like protein 2
LOC110507977	4	10	frizzled-4-like
LOC110522013	4	10	rho-related GTP-binding protein RhoB
LOC110486173	4	10	homeobox protein Hox-B10a-like
LOC110497763	4	10	phospholipase DDHD1-like
LOC110507932	4	10	potassium voltage-gated channel subfamily E member 4-like
c6h8orf4	4	10
LOC110538719	4	10	immediate early response gene 2 protein-like
LOC110535325	4	10	ribosome biogenesis regulatory protein homolog
LOC110489271	4	10	splicing factor, proline- and glutamine-rich-like
LOC110527242	5	1	cyclin-dependent kinase 5 activator 1-like
LOC110527974	5	1	fez family zinc finger protein 2-like
LOC110494959	5	1	uncharacterized protein C7orf43 homolog
LOC110526518	5	1	transmembrane protein 178B-like
LOC110492825	5	1	fez family zinc finger protein 1-like
LOC110499862	5	1	protein-lysine 6-oxidase-like
six3	5	1	SIX homeobox 3
LOC110505415	5	1	paired box protein Pax-1-like
LOC110496509	5	2	uncharacterized LOC110496509
LOC110489192	5	2	glycoprotein endo-alpha-1,2-mannosidase-like protein
LOC110494233	5	2	homeobox protein Hox-C12a-like
LOC110528701	5	2	galactosylgalactosylxylosylprotein 3-beta-glucuronosyltransferase 2-like
LOC110495700	5	2	solute carrier family 35 member G2-like
LOC110527386	5	2	probable cationic amino acid transporter
ina	5	2	internexin neuronal intermediate filament protein alpha
LOC110528140	5	2	GATA-binding factor 2-like
tlx3	5	2	T-cell leukemia homeobox 3
LOC110494308	5	2	oxytocin receptor-like
LOC110489984	5	2	sonic hedgehog protein A-like
shh	5	2	sonic hedgehog protein A
LOC110533032	5	2	homeobox protein Hox-C13a-like
LOC110509079	5	2	uncharacterized LOC110509079
LOC110520556	5	2	growth hormone-regulated TBC protein 1-A-like
LOC110504896	5	2	protocadherin beta-15-like
LOC110521817	5	2	transmembrane protein 125-like
LOC110521744	5	3	cadherin-2-like
LOC110500277	5	3	proton myo-inositol cotransporter-like
LOC110491328	5	3	urotensin-2 receptor-like
LOC110488701	5	3	protocadherin beta-16-like
LOC110507059	5	3	Down syndrome cell adhesion molecule-like protein 1 homolog
LOC110522265	5	3	achaete-scute homolog 1b-like
LOC110496061	5	3	transmembrane protein 74-like
LOC110501302	5	3	transcription factor Sox-1a-like
LOC110507405	5	3	tetratricopeptide repeat protein 9B-like
LOC100136214	5	3	Foxl2 ortholog
LOC110500159	5	3	potassium voltage-gated channel subfamily D member 2-like
LOC110531593	5	3	homeobox protein SIX6-like
LOC110496654	5	3	gamma-aminobutyric acid type B receptor subunit 2-like
LOC110507647	5	3	neurobeachin-like
LOC110490175	5	4	proton myo-inositol cotransporter-like
LOC110491311	5	4	protein shisa-6 homolog
LOC110531177	5	4	cadherin EGF LAG seven-pass G-type receptor 3-like
LOC110530441	5	4	forkhead box protein F2-like
LOC110537207	5	4	calcium-binding protein 1-like
LOC110487778	5	4	transcription factor COE1-like
LOC110501601	5	4	nuclear receptor subfamily 0 group B member 1-like
LOC110508920	5	4	small conductance calcium-activated potassium channel protein 3-like
LOC110499129	5	4	homeobox protein Hox-B5b-like
LOC110497264	5	4	dual specificity testis-specific protein kinase 1-like
LOC110501060	5	4	diacylglycerol kinase iota-like
LOC110507649	5	4	putative nucleotidyltransferase MAB21L1
LOC110509326	5	5	high affinity cAMP-specific and IBMX-insensitive 3',5'-cyclic phosphodiesterase 8B-like
LOC110523508	5	5	neural proliferation differentiation and control protein 1-like
LOC110497874	5	5	ankyrin repeat and BTB/POZ domain-containing protein BTBD11-B-like
LOC110493484	5	5	coiled-coil domain-containing protein 85A-like
LOC110494128	5	5	CUGBP Elav-like family member 4
LOC110525022	5	5	cyclin-dependent kinase 17-like
LOC110503563	5	6	homeobox protein SIX5-like
LOC110505921	5	6	ALK and LTK ligand 2-like
LOC110537621	5	6	myb/SANT-like DNA-binding domain-containing protein 2
LOC110536094	5	6	GAS2-like protein 1
LOC110534329	5	6	alpha-1D adrenergic receptor-like
pi4k2a	5	6	phosphatidylinositol 4-kinase type 2 alpha
LOC110493433	5	6	forkhead box protein D2-like
LOC110529872	5	6	bone morphogenetic protein 2-like
LOC110532534	5	6	transcription factor 15-like
LOC110533635	5	6	active breakpoint cluster region-related protein-like
LOC110506623	5	6	transcription factor Maf-like
LOC110524590	5	6	G1/S-specific cyclin-D1-like
LOC110529245	5	7	T-box transcription factor TBX18-like
LOC110506584	5	7	transcription factor E2F4-like
pgr	5	7	progesterone receptor
LOC110533387	5	7	PWWP domain-containing protein 2A-like
fam83c	5	7	family with sequence similarity 83 member C
LOC110533805	5	7	inositol-trisphosphate 3-kinase C-like
LOC110522319	5	7	POU domain, class 3, transcription factor 2-like
LOC110489660	5	7	PAB-dependent poly(A)-specific ribonuclease subunit PAN3-like
LOC110509768	5	8	protein capicua homolog
LOC110526959	5	8	protein phosphatase 1 regulatory subunit 3E-like
LOC110497621	5	8	protein FAM43A-like
LOC110521302	5	8	MOB kinase activator 2-like
LOC110487932	5	8	hairy/enhancer-of-split related with YRPW motif protein 1-like
LOC110509619	5	8	beta-adrenergic receptor kinase 2-like
LOC110533475	5	9	aquaporin-11-like
LOC110486085	5	9	serum response factor-like
LOC110493393	5	9	calcium-binding mitochondrial carrier protein SCaMC-3-like
LOC110536089	5	9	SH2 domain-containing adapter protein E-like
pgap3	5	9	post-GPI attachment to proteins 3
LOC110533959	5	9	AMME syndrome candidate gene 1 protein-like
LOC110507071	5	9	serine/threonine-protein kinase SIK3 homolog
LOC110488590	5	9	lysine-specific demethylase 3B-like
LOC110488900	5	9	nanos homolog 1-like
foxo3	5	9	forkhead box O3
LOC110500359	5	10	acetylcholinesterase-like
LOC110504671	5	10	transcriptional activator protein Pur-alpha-like
LOC110496574	5	10	homeobox protein Hox-A10-like
LOC110501749	5	10	LON peptidase N-terminal domain and RING finger protein 2-like
c6	5	10	complement C6
LOC110538156	5	10	synaptic vesicle membrane protein VAT-1 homolog
LOC110538956	5	10	popeye domain-containing protein 3-like
LOC110530689	5	10	BTB/POZ domain-containing protein 2-like
LOC110493407	5	10	phosphoglycerate mutase 1
LOC110494563	5	10	transcription factor MafB-like
LOC110521774	5	10	transcription factor MafA-like
LOC110530679	5	10	protein fem-1 homolog A-like
LOC110508902	5	10	transcription factor jun-D-like
LOC110489688	5	10	ribosome biogenesis regulatory protein homolog
LOC110505622	5	10	homeobox protein six1b-like
LOC110536397	5	10	transcriptional activator protein Pur-beta-like
LOC110500446	5	10	alpha-actinin-3-like
LOC110524660	6	1	forkhead box protein F2-like
LOC110517624	6	2	glycoprotein endo-alpha-1,2-mannosidase-like protein
LOC110500375	6	2	transcription factor Sox-19b-like
LOC110525554	6	2	calcium-binding protein 1-like
LOC110489442	6	2	homeobox protein XHOX-3-like
LOC110528432	6	2	serine/threonine-protein kinase WNK1-like
LOC110521658	6	2	sodium/bile acid cotransporter 4-like
LOC110527353	6	2	transcription factor Sox-1a-like
LOC110522714	6	2	potassium/sodium hyperpolarization-activated cyclic nucleotide-gated channel 3-like
LOC110523361	6	2	forkhead box protein D1-like
LOC110493608	6	2	suppressor of cytokine signaling 7-like
LOC110524932	6	2	glutamate receptor ionotropic, NMDA 3A-like
LOC110529482	6	2	homeobox protein HMX2-like
wnt4a1	6	2	wingless-type MMTV integration site family member 4a1
LOC110527311	6	2	fibroblast growth factor 14-like
cbln2	6	3	cerebellin 2 precursor
LOC110521089	6	3	alpha-(1,6)-fucosyltransferase-like
LOC110491665	6	3	disintegrin and metalloproteinase domain-containing protein 11-like
LOC110504172	6	3	ALK tyrosine kinase receptor-like
nkx2.1b	6	3	NK2 homeobox 1b
LOC110508850	6	3	phospholipid phosphatase-related protein type 5-like
LOC110487762	6	3	pro-neuregulin-2, membrane-bound isoform-like
LOC110485451	6	3	M-phase inducer phosphatase 1-like
LOC100135941	6	4	corticotropin releasing factor precursor
eomesa	6	4	eomesodermin-like protein a-2
LOC110526196	6	4	bcl-2-related ovarian killer protein homolog A-like
LOC110491170	6	4	neurotensin receptor type 1-like
LOC110502838	6	4	probable vesicular acetylcholine transporter-B
LOC110488809	6	4	protocadherin-10-like
sox14	6	4	SRY-box 14
LOC110526478	6	4	forkhead box protein F1
kctd12	6	4	potassium channel tetramerization domain containing 12
LOC110535182	6	4	PR domain zinc finger protein 14-like
LOC110490819	6	4	PR domain zinc finger protein 14-like
LOC110500611	6	4	lipoma HMGIC fusion partner-like 3 protein
LOC110538009	6	4	neuronal pentraxin-2-like
LOC110508584	6	5	zinc finger and BTB domain-containing protein 7B-like
LOC110487918	6	5	rap guanine nucleotide exchange factor 5-like
LOC110485884	6	5	suppressor of cytokine signaling 7-like
LOC110498031	6	5	homeobox protein Nkx-2.2a-like
LOC110522320	6	5	failed axon connections homolog
LOC110489479	6	5	protein Wnt-8a-like
LOC110531779	6	5	acyl-CoA desaturase-like
LOC110489039	6	5	monocarboxylate transporter 8-like
LOC110488704	6	5	fibroblast growth factor 18-like
LOC110487260	6	6	metal transporter CNNM1-like
LOC110500576	6	6	uncharacterized LOC110500576
LOC110522408	6	6	cytochrome P450 2K1-like
abtb2	6	6	ankyrin repeat and BTB domain containing 2
LOC110505015	6	6	protocadherin-18-like
LOC110485905	6	6	protein AF-17-like
LOC110496437	6	6	glucocorticoid-induced transcript 1 protein-like
LOC110498540	6	6	neurotrophin receptor-interacting factor homolog
LOC110532802	6	6	potassium voltage-gated channel subfamily C member 1-like
LOC110530983	6	7	leucine-rich repeat-containing protein 52-like
LOC110525268	6	7	MAP kinase-activated protein kinase 5-like
LOC110531067	6	7	DNA (cytosine-5)-methyltransferase 3A-like
LOC110525835	6	7	tankyrase-1
LOC110485447	6	7	far upstream element-binding protein 2-like
fjx1	6	7	four jointed box 1
LOC110537989	6	8	manganese-transporting ATPase 13A1-like
LOC110536801	6	8	zinc finger SWIM domain-containing protein 6-like
LOC110485578	6	8	mitoferrin-2-like
LOC110535706	6	8	rho-related BTB domain-containing protein 2-like
LOC110493755	6	8	striatin-like
LOC110532011	6	8	transcription initiation factor TFIID subunit 4-like
LOC110530639	6	9	endothelin B receptor-like
LOC110530692	6	9	RNA-binding protein MEX3B-like
LOC110534412	6	9	sorbin and SH3 domain-containing protein 2-like
LOC110485529	6	9	glycerophosphodiester phosphodiesterase 1-like
LOC110499341	6	9	mitoferrin-2-like
LOC110528278	6	9	RNA-binding protein Musashi homolog 1-like
LOC110492720	6	9	constitutive coactivator of PPAR-gamma-like protein 2
LOC110497676	6	9	class E basic helix-loop-helix protein 41-like
LOC110525199	6	9	putative RNA-binding protein 15B
LOC110499335	6	9	MARVEL domain-containing protein 1-like
LOC110538091	6	9	homeobox protein Hox-B5a
il-17d	6	9	interleukin 17 isoform D
LOC110508065	6	10	ras-related protein Rap-2b
LOC110498346	6	10	fibroblast growth factor 6-like
LOC110502543	6	10	2-aminoethanethiol dioxygenase-like
LOC110503496	6	10	uncharacterized LOC110503496
LOC110501605	6	10	insulin receptor substrate 2-like
LOC110499470	6	10	zinc finger protein 503-like
LOC110502883	6	10	eukaryotic peptide chain release factor GTP-binding subunit ERF3A-like
LOC110521808	6	10	forkhead box protein D3-B-like
LOC110528394	6	10	G0/G1 switch protein 2-like
LOC110538140	6	10	protein HEXIM-like
LOC110526019	6	10	glycine-rich RNA-binding protein 1-like
LOC110496661	7	1	transcription factor Maf-like
LOC110497055	7	1	achaete-scute homolog 1b-like
LOC110522313	7	2	adenylate cyclase type 3-like
ccdc85a	7	2	coiled-coil domain containing 85A
LOC110527594	7	2	transmembrane protein FAM155A-like
LOC110532653	7	3	filensin-like
LOC110488658	7	3	short transient receptor potential channel 7-like
LOC110492905	7	3	iroquois-class homeodomain protein irx-1-B-like
vsig10l2	7	3	V-set and immunoglobulin domain containing 10 like 2
LOC110524428	7	3	doublesex- and mab-3-related transcription factor A2-like
LOC110502982	7	3	oligodendrocyte transcription factor 3-like
LOC110509718	7	3	POU domain, class 5, transcription factor 1-like
LOC110493386	7	3	uncharacterized LOC110493386
LOC110538506	7	3	netrin-1-like
LOC110502395	7	3	T-cell leukemia homeobox protein 1-like
LOC110521489	7	3	procollagen galactosyltransferase 2-like
LOC110493470	7	3	alpha-internexin-like
LOC110534336	7	4	early growth response protein 4-like
LOC110507979	7	4	ras-related protein Rab-38-like
LOC110498622	7	4	dual specificity testis-specific protein kinase 1-like
LOC110501288	7	4	tomoregulin-2-like
c24h3orf80	7	4	chromosome 24 C3orf80 homolog
LOC110530508	7	4	GATA-binding factor 6-B-like
LOC110520777	7	5	band 4.1-like protein 4B
LOC110532606	7	5	iroquois-class homeodomain protein IRX-1-like
LOC110523339	7	5	metal transporter CNNM4-like
LOC110507210	7	5	glutamate receptor 4-like
igfbp2	7	5	insulin-like growth factor binding protein 2
LOC110533910	7	6	protocadherin gamma-C5-like
LOC110509972	7	6	zinc-binding protein A33-like
LOC110516929	7	6	protein argonaute-1
LOC110487188	7	6	axin-1-like
LOC110524661	7	7	forkhead box protein Q1-like
LOC110487931	7	7	zinc finger and BTB domain-containing protein 10-like
LOC110521756	7	7	forkhead box C1-A-like
marveld1	7	8	MARVEL domain containing 1
LOC110490199	7	8	AT-rich interactive domain-containing protein 1A-like
actc1	7	8	actin, alpha, cardiac muscle 1
LOC110522770	7	9	ubiquitin carboxyl-terminal hydrolase 24-like
LOC110493918	7	9	transcription factor 15-like
LOC110498972	7	9	F-box only protein 11
otud5	7	10	OTU deubiquitinase 5
LOC110502628	7	10	zinc finger protein 503-like
LOC110496581	7	10	TLR4 interactor with leucine rich repeats-like
LOC110532476	7	10	testis-specific Y-encoded-like protein 5
LOC110508442	7	10	protein fem-1 homolog A
LOC100379112	7	10	CCAAT/enhancer binding protein beta2
jun	7	10	jun proto-oncogene
LOC110522491	8	1	thyroxine 5-deiodinase-like
LOC110520529	8	1	transcription factor Sox-1a-like
LOC110525387	8	1	forkhead box protein B2-like
foxa1	8	1	forkhead box A1
LOC100135971	8	2	potassium channel TSK2
LOC110528335	8	2	isotocin receptor-like
LOC110497731	8	2	insulinoma-associated protein 2-like
LOC110494703	8	2	potassium voltage-gated channel subfamily A member 3-like
LOC110495193	8	2	vasopressin V2 receptor-like
LOC110487212	8	3	calmodulin-regulated spectrin-associated protein 3-like
LOC110511835	8	3	transmembrane protein 158-like
LOC110508305	8	3	protein-lysine 6-oxidase-like
LOC110487700	8	3	serine/threonine-protein phosphatase 2A 55 kDa regulatory subunit B gamma isoform-like
LOC110534495	8	3	heart- and neural crest derivatives-expressed protein 2
LOC110523536	8	3	neurofilament medium polypeptide-like
LOC110491138	8	3	metabotropic glutamate receptor 7-like
LOC110507694	8	3	protein ABHD15-like
LOC110527366	8	3	POU domain, class 3, transcription factor 3-B
LOC110529854	8	3	homeobox protein OTX2-like
LOC110502462	8	3	filensin-like
LOC110530512	8	3	complement C1q-like protein 3
LOC110489682	8	3	class E basic helix-loop-helix protein 22-like
LOC110528202	8	4	homeobox protein Hox-C11a-like
LOC110524634	8	4	transcription initiation factor TFIID subunit 4-like
LOC110508005	8	5	secreted frizzled-related protein 2-like
LOC110503809	8	5	putative nucleotidyltransferase MAB21L1
LOC110527847	8	5	ras association domain-containing protein 5-like
LOC110510172	8	5	dachshund homolog 2-like
LOC110485390	8	5	keratin, type I cytoskeletal 13-like
LOC110525144	8	6	AT-rich interactive domain-containing protein 3A-like
LOC110498742	8	6	protein kinase C epsilon type-like
LOC110504859	8	6	protocadherin alpha-C2-like
LOC110492189	8	7	ankyrin repeat and SAM domain-containing protein 1A-like
tmtc1	8	7	transmembrane and tetratricopeptide repeat containing 1
LOC110520474	8	7	insulin receptor substrate 2-like
LOC110538097	8	8	homeobox protein Hox-B10a-like
LOC110494226	8	8	homeobox protein Hox-C4a-like
LOC110524517	8	8	biogenesis of lysosome-related organelles complex 1 subunit 2-like
LOC110495835	8	8	homeobox protein engrailed-1-B-like
gas1	8	9	growth arrest specific 1
LOC110535085	8	9	SET-binding protein-like
LOC110528521	8	9	transcription factor 15-like
LOC110524519	8	9	ubiquitin carboxyl-terminal hydrolase 24-like
LOC110529936	8	10	2-aminoethanethiol dioxygenase-like
LOC110487139	8	10	ubiquitin carboxyl-terminal hydrolase 7-like
LOC110530404	8	10	apoptosis regulator Bcl-2-like
LOC110523897	8	10	growth arrest-specific protein 1-like
LOC110538095	8	10	homeobox protein Hox-B8a
LOC110522659	8	10	class E basic helix-loop-helix protein 41-like
LOC110486520	8	10	transcription factor jun-B-like
mafa	8	10	MAF bZIP transcription factor A
LOC110493829	8	10	histone H1-like
LOC110502428	9	1	uncharacterized LOC110502428
LOC110521975	9	2	transcription factor Maf-like
nkx2-8	9	2	NK2 homeobox 8
LOC110510617	9	3	intermediate conductance calcium-activated potassium channel protein 4-like
LOC110504389	9	3	pro-neuregulin-2, membrane-bound isoform-like
LOC110503239	9	3	probable G-protein coupled receptor 149
LOC110526159	9	3	ankyrin repeat and BTB/POZ domain-containing protein 2-like
LOC110524669	9	3	phosphatase and actin regulator 1-like
LOC110525190	9	4	membrane-associated guanylate kinase, WW and PDZ domain-containing protein 2-like
LOC110505983	9	4	tetratricopeptide repeat protein 9A-like
LOC110503213	9	5	T-box transcription factor TBX18-like
adcy1	9	5	adenylate cyclase 1
LOC110509179	9	5	vimentin A2-like
LOC110509773	9	6	taperin-like
LOC110506557	9	6	guanine nucleotide-binding protein G(o) subunit alpha-like
LOC110494916	9	8	3-mercaptopyruvate sulfurtransferase-like
LOC110521646	9	9	cytoplasmic polyadenylation element-binding protein 2-like
LOC110529357	9	9	N-myc proto-oncogene protein-like
LOC110488691	9	9	protocadherin alpha-C2-like
kcne4	9	9	potassium voltage-gated channel subfamily E regulatory subunit 4
LOC110508197	10	1	COUP transcription factor 2-like
LOC110526508	10	2	potassium voltage-gated channel subfamily C member 1-like
LOC110536518	10	2	protocadherin-10-like
LOC110501937	10	2	oligodendrocyte transcription factor 2-like
LOC110537135	10	2	homeobox protein Nkx-6.1-like
LOC110490216	10	3	arg8-vasotocin receptor-like
LOC110505413	10	3	hepatocyte nuclear factor 3-beta
LOC110508463	10	3	protocadherin-8-like
LOC110507353	10	4	matrix metalloproteinase-28-like
LOC110516825	10	4	igLON family member 5-like
LOC110528044	10	5	EF-hand and coiled-coil domain-containing protein 1-like
LOC110531170	10	5	transketolase-like
LOC110535130	10	5	PR domain zinc finger protein 8-like
LOC110493396	10	7	uncharacterized LOC110493396
LOC110505053	10	7	zinc-binding protein A33-like
LOC110529184	10	7	potassium voltage-gated channel subfamily F member 1-like
LOC110490288	10	8	pleckstrin homology domain-containing family A member 5-like
LOC110519296	10	9	WD repeat-containing protein 26-like
LOC110529815	10	9	kelch repeat and BTB domain-containing protein 11-like
LOC110505791	10	10	interferon regulatory factor 2-binding protein-like
LOC110489824	11	1	transmembrane protein 74-like
LOC110494757	11	1	uncharacterized LOC110494757
LOC110527714	11	2	copine-5-like
LOC110495684	11	2	transcription factor Sox-1a-like
LOC110496384	11	2	potassium channel subfamily K member 9-like
LOC110528438	11	2	protein bassoon-like
LOC110503150	11	2	forkhead box protein L2-like
LOC110533270	11	2	trophoblast glycoprotein-like
LOC110497494	11	3	hairy and enhancer of split-related protein helt-like
LOC110507972	11	3	guanylate cyclase soluble subunit alpha-2-like
pcyt1b	11	4	phosphate cytidylyltransferase 1, choline, beta
LOC110501063	11	4	SLIT-ROBO Rho GTPase-activating protein 1-like
pgbd5	11	4	piggyBac transposable element derived 5
LOC110534223	11	5	transcription factor Sox-19a-like
LOC110508555	11	5	GATA-binding factor 6-B-like
LOC110502459	11	6	galactosylgalactosylxylosylprotein 3-beta-glucuronosyltransferase 2-like
LOC110485091	11	6	transmembrane protein 158-like
c4h1orf115	11	6	chromosome 4 C1orf115 homolog
LOC110524659	11	7	forkhead box C1-A-like
LOC110510060	11	7	aristaless-related homeobox protein-like
LOC110530889	11	7	guanine nucleotide-binding protein G(olf) subunit alpha-like
LOC110503414	11	8	TCDD-inducible poly [ADP-ribose] polymerase-like
LOC110506844	11	8	uncharacterized LOC110506844
LOC110488689	11	8	protocadherin gamma-A11-like
LOC110506617	11	8	protein phosphatase 1 regulatory subunit 3E-like
LOC110522083	12	1	insulinoma-associated protein 1a-like
LOC110533531	12	1	uncharacterized LOC110533531
LOC110509858	12	1	barH-like 1 homeobox protein
LOC110524838	12	2	potassium voltage-gated channel subfamily A member 1-like
LOC110499246	12	3	heparan sulfate glucosamine 3-O-sulfotransferase 3A1-like
LOC110506630	12	3	synaptotagmin-9-like
LOC110524665	12	3	solute carrier family 22 member 23-like
LOC110491383	12	4	homeobox protein SIX3-like
LOC110495361	12	5	zinc finger protein ZIC 2-like
LOC110531475	12	5	transcription factor Sox-19b-like
LOC110527620	12	6	zinc finger protein OZF-like
LOC110500333	12	6	tumor necrosis factor ligand superfamily member 10-like
LOC110488688	12	7	protocadherin gamma-A11-like
LOC110509456	12	8	coronin-6-like
LOC110528045	12	9	solute carrier family 41 member 1-like
LOC110512206	12	9	uncharacterized LOC110512206
LOC110502029	12	10	mid1-interacting protein 1-B-like
LOC110523509	13	1	POU domain, class 5, transcription factor 1-like
LOC110522584	13	1	gremlin-1-like
LOC110532673	13	1	NK1 transcription factor-related protein 2-like
gata4	13	2	GATA binding protein 4
LOC110535594	13	2	homeobox protein engrailed-2a-like
LOC110496465	13	2	iroquois-class homeodomain protein irx-1-like
LOC110508816	13	3	COUP transcription factor 2-like
LOC110502997	13	4	homeobox protein SIX3-like
LOC110504875	13	5	protocadherin beta-16-like
LOC110502619	13	5	potassium voltage-gated channel subfamily H member 1-like
LOC110524253	13	6	transcription initiation factor TFIID subunit 4-like
LOC110487630	13	6	phostensin-like
LOC110528370	13	6	prosaposin receptor GPR37L1-like
LOC110508421	13	8	RNA-binding protein MEX3B-like
LOC110496430	13	8	endonuclease/exonuclease/phosphatase family domain-containing protein 1-like
LOC110517232	13	8	POU domain, class 3, transcription factor 1
LOC110524797	13	9	anoctamin-8-like
LOC110488238	13	9	uncharacterized LOC110488238
LOC110536274	13	10	protein C8orf4 homolog
LOC110493831	13	10	histone H3-like
foxd3	13	10	forkhead box D3
LOC110497382	13	10	dCTP pyrophosphatase 1-like
LOC110509306	13	10	transcriptional activator protein Pur-beta
LOC101268963	14	1	nanos homolog 2
LOC110497103	14	1	claudin-34-like
LOC110525924	14	4	forkhead box protein D5-B-like
LOC110527428	14	4	T-box brain protein 1-like
LOC110526864	14	5	forkhead box protein B1-like
LOC110525777	14	6	RGM domain family member B-like
LOC110522329	14	7	protein SOGA3-like
LOC110489576	14	9	aristaless-related homeobox protein-like
LOC110485721	15	5	noggin-2-like
LOC110520741	15	9	uncharacterized LOC110520741
LOC110537377	15	9	intermediate filament family orphan 1-like
LOC110499525	15	9	interferon regulatory factor 2-binding protein 2-A-like
LOC110486226	15	10	synaptic vesicle membrane protein VAT-1 homolog
LOC110488126	15	10	ADP-ribosylation factor-like protein 4A
LOC110507107	16	3	putative protein BCL8
LOC110497388	16	4	heart- and neural crest derivatives-expressed protein 2-like
LOC110520517	16	5	nuclear receptor subfamily 0 group B member 1-like
LOC110488606	16	6	persulfide dioxygenase ETHE1, mitochondrial-like
LOC110508551	16	8	Niemann-Pick C1 protein-like
LOC110487955	16	10	homeobox protein Hox-A10-like
LOC110493212	17	2	sodium- and chloride-dependent GABA transporter 3-like
gbx1	17	3	gastrulation brain homeobox 1
LOC110530787	17	4	protein-lysine 6-oxidase-like
LOC110530934	17	5	small conductance calcium-activated potassium channel protein 2-like
LOC110509401	17	5	fibroblast growth factor 13-like
LOC110503583	17	5	mRNA decay activator protein ZFP36L2-like
LOC110490733	17	6	cadherin EGF LAG seven-pass G-type receptor 1-like
LOC110485950	17	6	(E3-independent) E2 ubiquitin-conjugating enzyme UBE2O-like
LOC110488770	17	6	ligand of Numb protein X 2-like
LOC110497588	17	7	F-box only protein 31-like
LOC110528058	17	8	prolyl 3-hydroxylase 1-like
LOC110523617	17	8	protein FAM78A-like
sft2d3	17	9	SFT2 domain containing 3
LOC110536219	17	9	tankyrase-1-like
six2	17	10	SIX homeobox 2
LOC110524362	18	1	forkhead box protein E4-like
LOC110494519	18	1	uncharacterized LOC110494519
LOC110491297	18	2	leucine-rich repeat, immunoglobulin-like domain and transmembrane domain-containing protein 2
LOC110533137	18	4	homeobox protein CDX-1-like
LOC110507683	18	4	sterile alpha and TIR motif-containing protein 1-like
LOC110526448	18	7	THAP domain-containing protein 11-like
cebpd	18	10	CCAAT/enhancer binding protein (C/EBP), delta
LOC110492697	19	2	neuropeptides B/W receptor type 2-like
LOC110530802	19	3	secretogranin-2-like
LOC110531807	19	4	homeobox protein HMX1-like
LOC110530636	19	4	protocadherin-8-like
LOC110527527	19	5	major facilitator superfamily domain-containing protein 6-A-like
adamts1	19	9	ADAM metallopeptidase with thrombospondin type 1 motif 1
LOC110526304	20	1	uncharacterized LOC110526304
LOC110509333	20	4	whirlin-like
LOC110521841	20	5	anoctamin-8-like
LOC110525405	20	6	cytochrome P450 1A1-like
LOC110520011	20	7	3-hydroxyisobutyryl-CoA hydrolase, mitochondrial-like
LOC110500185	20	7	protein LCHN-like
skor1	21	2	SKI family transcriptional corepressor 1
LOC110489244	21	2	protein atonal homolog 1-like
LOC110533718	21	3	brain-specific homeobox/POU domain protein 3-like
LOC110526924	21	4	sodium- and chloride-dependent glycine transporter 2-like
LOC110496489	21	6	methyltransferase-like protein 24
LOC110487965	21	7	gap junction beta-1 protein-like
LOC110503894	21	8	flotillin-2-like
LOC110495623	21	9	uncharacterized LOC110495623
LOC110508689	21	10	junctophilin-1-like
LOC110493922	21	10	histone H3
LOC110493190	22	1	histone H2B-like
LOC110533902	22	2	protocadherin gamma-C5-like
LOC110537850	22	2	voltage-dependent calcium channel gamma-4 subunit-like
LOC110529325	22	3	coiled-coil domain-containing protein 85C-B-like
LOC110501043	22	5	transmembrane and TPR repeat-containing protein 1-like
LOC110488167	22	5	forkhead box protein O6-like
LOC110524528	22	8	cytoplasmic polyadenylation element-binding protein 2-like
LOC110496567	22	8	homeobox protein Hox-A5-like
LOC110538169	22	9	cyclin-dependent kinase 12-like
LOC110487949	22	9	homeobox protein Hox-A2a-like
LOC110486137	22	9	KAT8 regulatory NSL complex subunit 1-like
LOC110488571	22	10	heterogeneous nuclear ribonucleoprotein A0-like
LOC110499224	23	2	fascin-2-like
LOC110504589	23	5	uncharacterized protein C21orf140-like
LOC110526957	23	5	genetic suppressor element 1-like
cxxc4	23	6	CXXC finger protein 4
LOC110534840	23	6	acidic repeat-containing protein-like
LOC110528867	23	6	oocyte zinc finger protein XlCOF6-like
LOC110496284	23	8	DNA-binding protein RFX5-like
LOC110486765	23	10	immediate early response gene 2 protein-like
LOC110520662	23	10	desmin-like
LOC110495124	24	3	probable G-protein coupled receptor 158
LOC110528757	24	3	uncharacterized LOC110528757
LOC110493556	24	4	ubiquitin carboxyl-terminal hydrolase 43-like
LOC110532518	24	4	protein SOGA1-like
LOC110531417	24	5	tumor necrosis factor ligand superfamily member 10-like
tiparp	24	8	TCDD inducible poly(ADP-ribose) polymerase
LOC110521572	24	8	Abelson tyrosine-protein kinase 2-like
LOC110499252	24	8	non-canonical poly(A) RNA polymerase PAPD5-like
LOC110486239	24	8	cyclin-dependent kinase 12-like
LOC110488410	24	9	dnaJ homolog subfamily C member 28-like
LOC110535166	24	10	zinc finger protein ZIC 1
LOC110500722	25	1	uncharacterized LOC110500722
LOC110492738	25	2	XK-related protein 7-like
LOC110527837	25	2	transcription factor LBX1-like
LOC110532871	25	2	potassium voltage-gated channel subfamily A member 2-like
LOC110502626	25	3	neurofilament heavy polypeptide-like
LOC110528844	25	4	insulin-like growth factor-binding protein 2-A
tipin	25	5	TIMELESS interacting protein
LOC110496967	25	5	protocadherin-20-like
LOC110526245	25	7	MTSS1-like protein
cercam	25	7	cerebral endothelial cell adhesion molecule
LOC110524291	25	8	zinc finger C3H1 domain-containing protein-like
LOC110506573	25	8	THAP domain-containing protein 11-like
LOC100136022	25	9	sodium/calcium exchanger 3
LOC110492686	25	10	transcription factor jun-D-like
LOC110502230	25	10	serum response factor-like
vim	25	10	vimentin
LOC110504782	25	10	heterogeneous nuclear ribonucleoprotein A0-like
LOC110539059	26	3	GTPase IMAP family member 2-like
LOC110496561	26	8	nuclear factor erythroid 2-related factor 1-like
LOC110489526	26	10	junctophilin-1-like
LOC110538840	27	1	GTP-binding protein Rhes-like
LOC110536436	27	4	fibrinogen alpha chain-like
LOC110509318	27	4	seizure 6-like protein
c1ql3	27	6	complement C1q like 3
LOC110501067	27	6	cadherin EGF LAG seven-pass G-type receptor 1-like
polr1b	27	8	RNA polymerase I subunit B
LOC110522124	27	8	F-box/LRR-repeat protein 14-like
ppcs	27	8	phosphopantothenoylcysteine synthetase
LOC110537894	27	10	transmembrane protein 11, mitochondrial
LOC110509748	27	10	phosphoglycerate mutase 2-like
LOC110495146	28	1	uncharacterized LOC110495146
LOC110508180	28	3	disks large-associated protein 1-like
LOC110497080	28	3	uncharacterized LOC110497080
LOC110496823	28	3	leukotriene B4 receptor 1-like
LOC110500664	28	3	homeobox protein HMX1-like
dmrt1	28	5	doublesex and mab-3 related transcription factor 1
LOC110524557	28	6	GS homeobox 2-like
LOC110534514	28	6	protein mab-21-like 2
LOC110509922	28	7	mothers against decapentaplegic homolog 6-like
LOC110530434	28	7	PH domain leucine-rich repeat-containing protein phosphatase 1-like
LOC110495827	28	8	gamma-aminobutyric acid receptor subunit beta-3-like
LOC110529962	28	10	dual specificity protein phosphatase 18-like
LOC110530134	28	10	transcription factor jun-D-like
LOC110491387	29	2	potassium voltage-gated channel subfamily G member 3-like
LOC110502895	29	3	forkhead box protein J1-B-like
LOC110536462	29	3	zinc finger and BTB domain-containing protein 7B-like
LOC110533031	29	4	lysophosphatidic acid receptor 6-like
LOC110537869	29	4	B-cell lymphoma 3 protein homolog
LOC110510284	29	5	F-box only protein 43-like
LOC110504126	29	5	melatonin receptor type 1B-B-like
samd11	29	6	sterile alpha motif domain containing 11
LOC110488213	29	7	splicing factor 3B subunit 4-like
LOC110504162	29	8	rap guanine nucleotide exchange factor 2-like
LOC110490818	29	9	musculin-like
LOC110486746	29	10	mitochondrial import inner membrane translocase subunit Tim29-like
LOC110501662	29	10	protein FAM46C
LOC110496572	30	1	uncharacterized LOC110496572
LOC110504540	30	3	BTB/POZ domain-containing protein KCTD16-like
zar1l	30	4	zygote arrest 1 like
LOC110488255	30	5	leukotriene B4 receptor 1-like
LOC110522588	30	6	thrombospondin-1-like
LOC110538514	30	6	sphingosine kinase 1-like
LOC110502077	30	8	round spermatid basic protein 1-like
LOC110506157	30	10	uncharacterized LOC110506157
LOC110489862	31	2	protein FAM110B-like
kcnc1	31	2	potassium voltage-gated channel subfamily C member 1
LOC110522078	31	2	paired box protein Pax-1-like
LOC110531173	31	3	sialoadhesin-like
ucn	31	3	urocortin
LOC110488049	31	6	ATP-dependent DNA helicase Q4-like
LOC110507689	31	9	carboxypeptidase D-like
LOC110489085	31	10	transcriptional activator protein Pur-alpha-like
LOC110500548	32	1	uncharacterized LOC110500548
LOC110527693	32	1	uncharacterized LOC110527693
LOC110491063	32	4	lysophosphatidic acid receptor 6-like
LOC110508099	32	4	claudin-8-like
LOC110509516	32	6	metal transporter CNNM4-like
LOC110508098	32	7	claudin-8-like
LOC110521301	32	9	ATP-sensitive inward rectifier potassium channel 11-like
LOC110526435	33	2	guanine nucleotide-binding protein G(o) subunit alpha-like
xkr6	33	2	XK related 6
LOC110485741	33	2	WAP, Kazal, immunoglobulin, Kunitz and NTR domain-containing protein-like
LOC110506775	33	3	hepatocyte nuclear factor 6-like
LOC110521596	33	3	lysosome-associated membrane glycoprotein 3-like
LOC110508407	33	3	potassium/sodium hyperpolarization-activated cyclic nucleotide-gated channel 2-like
LOC110505153	33	3	BTB/POZ domain-containing protein KCTD8-like
whrn	33	3	whirlin
LOC110500325	33	3	serine/threonine-protein phosphatase 2A 56 kDa regulatory subunit beta isoform
LOC110494119	33	4	solute carrier family 26 member 6-like
LOC110485877	33	5	neuroblast differentiation-associated protein AHNAK-like
LOC110521786	33	6	rho GTPase-activating protein SYDE2-like
fndc3a	33	7	fibronectin type III domain containing 3A
LOC110527486	33	7	frizzled-7-A-like
LOC110538179	33	8	kelch-like protein 11
LOC110535395	33	9	E3 ubiquitin-protein ligase MSL2-like
LOC110505984	33	9	E3 ubiquitin-protein ligase NHLRC1-like
LOC110494124	33	10	kelch repeat and BTB domain-containing protein 12-like
LOC110496487	34	1	G-protein coupled receptor 3-like
LOC110528410	34	2	cAMP-dependent protein kinase type II-alpha regulatory subunit-like
LOC110491664	34	3	kelch-like protein 10
LOC110536839	34	3	short transient receptor potential channel 2-like
LOC110503484	34	3	alpha-(1,3)-fucosyltransferase 4-like
LOC110536251	34	3	low molecular weight neuronal intermediate filament-like
LOC110498627	34	4	CXXC-type zinc finger protein 4-like
LOC100135903	34	4	Shaw-related potassium channel protein Raw1
LOC110490907	34	5	myotubularin-related protein 6-like
LOC110500588	34	7	probable G-protein coupled receptor 148
LOC110496160	34	9	smoothelin-like protein 1
LOC110524030	34	10	transcription factor HES-1-like
neurod6	35	2	neuronal differentiation 6
pou6f2	35	3	POU class 6 homeobox 2
LOC110492706	35	3	potassium voltage-gated channel subfamily A member 10-like
LOC110493300	35	4	metabotropic glutamate receptor 7-like
LOC110523612	35	5	protein C9orf69-like
LOC110486103	35	6	manganese-transporting ATPase 13A1-like
LOC110494032	35	6	serine/threonine-protein kinase WNK2-like
LOC110503189	35	7	phosphatidylinositol 3,4,5-trisphosphate 5-phosphatase 2A-like
LOC110500590	35	8	segment polarity protein dishevelled homolog DVL-2-like
LOC110488132	35	8	glucocorticoid-induced transcript 1 protein-like
LOC110486104	35	9	coiled-coil-helix-coiled-coil-helix domain-containing protein 5-like
LOC110536154	35	9	pre-B-cell leukemia transcription factor-interacting protein 1-like
LOC110494762	35	9	mitogen-activated protein kinase 14A-like
LOC110531943	35	10	protein TASOR-like
LOC110529864	35	10	transcriptional repressor protein YY1-like
trnae-cuc	36	1	transfer RNA glutamic acid (anticodon CUC)
LOC110493220	36	1	cysteinyl leukotriene receptor 2-like
LOC110531301	36	2	potassium voltage-gated channel subfamily A member 10-like
LOC110485142	36	3	neuronal pentraxin receptor-like
LOC110506118	36	3	leucine-rich repeat-containing protein 49-like
LOC110534341	36	5	uncharacterized LOC110534341
LOC110493526	36	5	bone morphogenetic protein 3-like
LOC110522509	36	5	kelch repeat and BTB domain-containing protein 11-like
LOC110498477	36	6	uncharacterized LOC110498477
LOC110497189	36	7	protocadherin-7-like
LOC110538152	36	8	probable phosphatase phospho1
LOC110488147	36	8	endonuclease/exonuclease/phosphatase family domain-containing protein 1-like
LOC110485690	36	8	transcription factor SOX-10-like
tsr3	36	9	TSR3, acp transferase ribosome maturation factor
LOC110499602	37	2	leucine-rich repeat, immunoglobulin-like domain and transmembrane domain-containing protein 2
LOC110523574	37	4	suppressor APC domain-containing protein 2-like
LOC110497058	37	4	collagen alpha-2(V) chain-like
LOC110495377	37	5	protocadherin-20-like
LOC110497376	37	6	protein mab-21-like 2
topbp1	37	6	DNA topoisomerase II binding protein 1
LOC110526338	37	6	SH2 domain-containing adapter protein F-like
svep1	37	6	sushi, von Willebrand factor type A, EGF and pentraxin domain containing 1
tyr	37	7	tyrosinase
LOC110505285	37	7	lysine-specific histone demethylase 1A-like
LOC110487944	37	8	nuclear factor erythroid 2-related factor 1-like
LOC110530617	37	10	zinc finger protein 503-like
LOC110530061	37	10	Y+L amino acid transporter 2-like
LOC110521758	38	1	forkhead box protein F2-like
LOC110527191	38	1	flocculation protein FLO11-like
LOC110494523	38	1	uncharacterized LOC110494523
LOC110496226	38	1	uncharacterized LOC110496226
LOC110532899	38	2	E3 ubiquitin-protein ligase TRIM11-like
LOC110523638	38	2	cholesterol 7-desaturase-like
LOC110530996	38	2	one cut domain family member 2-like
LOC110493555	38	2	TBC1 domain family member 24-like
LOC110519937	38	3	zinc finger protein ZIC 2-like
LOC110488194	38	3	potassium channel subfamily K member 9-like
LOC110507285	38	3	alpha-(1,3)-fucosyltransferase 4-like
LOC110495334	38	4	prostaglandin D2 receptor 2-like
LOC110521086	38	5	phospholipase DDHD1-like
tango2	38	7	transport and golgi organization 2 homolog
LOC110488808	38	7	protocadherin-18-like
LOC110538200	38	7	coenzyme Q-binding protein COQ10 homolog, mitochondrial-like
LOC110504936	38	8	sodium/hydrogen exchanger 6-like
LOC110508064	38	9	P2Y purinoceptor 1-like
LOC110522528	38	9	ankyrin repeat domain-containing protein 9-like
LOC110529856	38	9	N-alpha-acetyltransferase 30-like
LOC110512064	38	10	popeye domain-containing protein 3-like
LOC110526986	39	2	transmembrane channel-like protein 3
LOC110504853	39	2	T-cell leukemia homeobox protein 3-like
atoh1	39	3	atonal bHLH transcription factor 1
LOC110530440	39	4	forkhead box protein Q1-like
kl	39	4	klotho
LOC110487849	39	5	gap junction beta-3 protein-like
LOC110488021	39	5	calcitonin gene-related peptide type 1 receptor-like
LOC110524036	39	6	oxygen-dependent coproporphyrinogen-III oxidase, mitochondrial-like
LOC110489369	39	7	pumilio homolog 1-like
tmem187	39	9	transmembrane protein 187
LOC110500703	39	10	glycogen phosphorylase, muscle form
LOC110500239	39	10	uncharacterized LOC110500239
ankrd9	39	10	ankyrin repeat domain 9
LOC110490088	40	1	uncharacterized LOC110490088
LOC110530343	40	1	melanocortin receptor 4-like
LOC110536519	40	3	pyruvate kinase PKM-like
LOC110538162	40	4	reprimo-like protein
LOC110485601	40	4	urotensin-2 receptor-like
LOC110487903	40	6	F-box/LRR-repeat protein 2-like
ylpm1	40	7	YLP motif containing 1
dcaf10	40	8	DDB1 and CUL4 associated factor 10
LOC110488046	40	8	basic helix-loop-helix transcription factor scleraxis-like
LOC110495872	40	9	frizzled-7-A-like
tlx1	41	1	T-cell leukemia homeobox 1
LOC110490087	41	1	uncharacterized LOC110490087
LOC110496746	41	2	gap junction beta-3 protein-like
LOC110508012	41	2	P2Y purinoceptor 2-like
LOC110536357	41	3	5-hydroxytryptamine receptor 1A-alpha-like
LOC110493293	41	3	glutamate receptor-interacting protein 2-like
LOC110493299	41	4	acid-sensing ion channel 1-like
LOC110532741	41	4	sodium/calcium exchanger 1-like
LOC110539164	41	4	homeobox protein Hox-B1-like
LOC110500414	41	5	mucin-5AC-like
LOC110489361	41	6	CD276 antigen-like
LOC110526080	41	7	uncharacterized LOC110526080
LOC110487950	41	7	homeobox protein Hox-A5-like
LOC110486639	41	7	RUN domain-containing protein 1-like
LOC110527484	41	7	desmin-like
sntb2	41	8	syntrophin beta 2
LOC110508528	41	9	leucine-rich repeat-containing protein 52-like
LOC110495924	41	10	basic helix-loop-helix transcription factor scleraxis-like
LOC110527414	41	10	kelch-like protein 41b
LOC110528711	42	1	uncharacterized LOC110528711
LOC110530049	42	2	uncharacterized LOC110530049
LOC110505734	42	2	insulinoma-associated protein 2-like
LOC110499582	42	2	heparan sulfate glucosamine 3-O-sulfotransferase 3A1-like
LOC110488272	42	2	ras-related and estrogen-regulated growth inhibitor-like protein
LOC110488954	42	3	BTB/POZ domain-containing protein KCTD8-like
LOC110502612	42	3	potassium voltage-gated channel subfamily C member 1-like
LOC110524920	42	4	protein XRP2-like
LOC110491435	42	4	retinol-binding protein 3-like
LOC110529285	42	4	proenkephalin-A-like
LOC110538992	42	5	liprin-alpha-3-like
LOC110504387	42	5	serine/threonine-protein phosphatase 2B catalytic subunit alpha isoform-like
LOC110509610	42	5	NK1 transcription factor-related protein 2-like
nos2	42	5	inducible nitric oxide synthase
LOC110531283	42	5	CDK5 and ABL1 enzyme substrate 2-like
LOC110487548	42	6	forkhead box protein D2-like
LOC110534327	42	6	leucine-rich repeat transmembrane neuronal protein 1-like
LOC110508062	42	6	arylacetamide deacetylase-like
ddx1	42	7	DEAD-box helicase 1
LOC110487951	42	7	homeobox protein Hox-A4-like
LOC110534079	42	8	transcription factor HES-1-like
LOC110538862	42	10	pentraxin-4-like
LOC110491649	42	10	potassium voltage-gated channel subfamily A member 7-like
LOC110520909	43	1	transient receptor potential cation channel subfamily V member 5-like
LOC110532773	43	2	neurofilament medium polypeptide-like
LOC110526319	43	2	amyloid beta A4 precursor protein-binding family A member 2-like
LOC110530928	43	3	protein crumbs homolog 1-like
LOC110521093	43	3	isthmin-2-like
LOC110491507	43	3	homeobox protein Hox-B5b-like
LOC110535332	43	3	class E basic helix-loop-helix protein 22-like
LOC110509914	43	3	calsenilin-like
LOC110534314	43	4	inward rectifier potassium channel 2-like
LOC110532096	43	4	protein bassoon-like
LOC110508460	43	5	endothelin B receptor-like
LOC110507459	43	6	mRNA decay activator protein ZFP36L1-like
LOC110539151	43	8	frizzled-1-like
LOC110486181	43	9	protein CASC3-like
LOC110497227	43	9	zinc finger protein 79-like
LOC110536863	43	9	potassium voltage-gated channel subfamily A member 1-like
LOC110531867	43	9	endosialin-like
LOC110530330	43	10	zinc finger SWIM domain-containing protein 5-like
tsn	43	10	translin
LOC110499522	44	1	uncharacterized LOC110499522
LOC110530004	44	2	rhodopsin kinase 1-like
LOC110502089	44	4	uncharacterized protein PF11_0207-like
LOC110536505	44	4	AT-rich interactive domain-containing protein 3A-like
LOC110503029	44	4	protein sidekick-2-like
LOC110526258	44	5	pleckstrin homology domain-containing family F member 2-like
LOC110486031	44	5	integral membrane protein GPR137B-like
LOC110504577	44	5	histone-lysine N-methyltransferase PRDM9-like
LOC110486083	44	6	ubiquitin carboxyl-terminal hydrolase MINDY-3-like
LOC110496568	44	6	homeobox protein Hox-A4-like
LOC110509728	44	7	breakpoint cluster region protein-like
LOC110496666	44	8	basic helix-loop-helix transcription factor scleraxis-like
tomm70	44	8	translocase of outer mitochondrial membrane 70
cnn3	44	9	calponin 3
LOC110509945	44	9	AMME syndrome candidate gene 1 protein-like
LOC110522466	44	10	N-alpha-acetyltransferase 30-like
LOC110487956	44	10	homeobox protein Hox-A9-like
LOC110495347	44	10	mitochondrial ribonuclease P protein 1-like

## Sheet: S2
Supplementary Table S2- Gene Ontlogy annoations of genes with hypomethylated (0-44%) CGIs marks in the 0-to+2Kb region(Figure 8).
source	term_name	term_id	adjusted_p_value	negative_log10_of_adjusted_p_value	term_size	query_size	intersection_size	effective_domain_size	intersections
GO:MF	DNA-binding transcription factor activity	GO:0003700	2.53984e-65	64.5952	1299	522	145	25996	ENSOMYG00000003624,ENSOMYG00000042338,ENSOMYG00000032667,ENSOMYG00000015490,ENSOMYG00000032232,ENSOMYG00000013910,ENSOMYG00000000707,ENSOMYG00000034595,ENSOMYG00000003156,ENSOMYG00000030859,ENSOMYG00000002965,ENSOMYG00000027541,ENSOMYG00000007263,ENSOMYG00000015606,ENSOMYG00000011245,ENSOMYG00000044346,ENSOMYG00000019247,ENSOMYG00000036917,ENSOMYG00000011219,ENSOMYG00000025075,ENSOMYG00000018611,…
GO:MF	transcription regulator activity	GO:0140110	6.29183e-58	57.2012	1478	522	145	25996	ENSOMYG00000003624,ENSOMYG00000042338,ENSOMYG00000032667,ENSOMYG00000015490,ENSOMYG00000032232,ENSOMYG00000013910,ENSOMYG00000000707,ENSOMYG00000034595,ENSOMYG00000003156,ENSOMYG00000030859,ENSOMYG00000002965,ENSOMYG00000027541,ENSOMYG00000007263,ENSOMYG00000015606,ENSOMYG00000011245,ENSOMYG00000044346,ENSOMYG00000019247,ENSOMYG00000036917,ENSOMYG00000011219,ENSOMYG00000025075,ENSOMYG00000018611,…
GO:MF	DNA-binding transcription factor activity, RNA polymerase II-specific	GO:0000981	6.86717e-41	40.1632	594	522	81	25996	ENSOMYG00000003624,ENSOMYG00000042338,ENSOMYG00000003156,ENSOMYG00000030859,ENSOMYG00000027541,ENSOMYG00000007263,ENSOMYG00000011245,ENSOMYG00000044346,ENSOMYG00000018611,ENSOMYG00000026880,ENSOMYG00000010667,ENSOMYG00000007576,ENSOMYG00000005935,ENSOMYG00000015608,ENSOMYG00000034861,ENSOMYG00000003105,ENSOMYG00000011855,ENSOMYG00000014902,ENSOMYG00000025446,ENSOMYG00000047290,ENSOMYG00000010025,…
GO:MF	DNA binding	GO:0003677	1.4355e-27	26.843	3483	522	170	25996	ENSOMYG00000003624,ENSOMYG00000042338,ENSOMYG00000032667,ENSOMYG00000015490,ENSOMYG00000032232,ENSOMYG00000034595,ENSOMYG00000003156,ENSOMYG00000030859,ENSOMYG00000025579,ENSOMYG00000002965,ENSOMYG00000027541,ENSOMYG00000007263,ENSOMYG00000015606,ENSOMYG00000011245,ENSOMYG00000018172,ENSOMYG00000044346,ENSOMYG00000006189,ENSOMYG00000019247,ENSOMYG00000036917,ENSOMYG00000011219,ENSOMYG00000025075,…
GO:MF	sequence-specific DNA binding	GO:0043565	1.13011e-14	13.9469	541	522	47	25996	ENSOMYG00000032667,ENSOMYG00000015490,ENSOMYG00000034595,ENSOMYG00000025579,ENSOMYG00000002965,ENSOMYG00000015606,ENSOMYG00000019247,ENSOMYG00000036917,ENSOMYG00000011219,ENSOMYG00000018611,ENSOMYG00000007576,ENSOMYG00000000189,ENSOMYG00000047148,ENSOMYG00000038896,ENSOMYG00000032383,ENSOMYG00000017966,ENSOMYG00000043840,ENSOMYG00000026803,ENSOMYG00000017752,ENSOMYG00000004292,ENSOMYG00000004300,…
GO:MF	nucleic acid binding	GO:0003676	3.65917e-12	11.4366	5380	522	183	25996	ENSOMYG00000003624,ENSOMYG00000042338,ENSOMYG00000032667,ENSOMYG00000015490,ENSOMYG00000032232,ENSOMYG00000034595,ENSOMYG00000003156,ENSOMYG00000030859,ENSOMYG00000025579,ENSOMYG00000002965,ENSOMYG00000027541,ENSOMYG00000007263,ENSOMYG00000015606,ENSOMYG00000011245,ENSOMYG00000018172,ENSOMYG00000044346,ENSOMYG00000006189,ENSOMYG00000019247,ENSOMYG00000036917,ENSOMYG00000011219,ENSOMYG00000025075,…
GO:MF	protein dimerization activity	GO:0046983	1.51447e-09	8.81974	510	522	38	25996	ENSOMYG00000000707,ENSOMYG00000046133,ENSOMYG00000041966,ENSOMYG00000035305,ENSOMYG00000016205,ENSOMYG00000018172,ENSOMYG00000032956,ENSOMYG00000006189,ENSOMYG00000021852,ENSOMYG00000023866,ENSOMYG00000010473,ENSOMYG00000034015,ENSOMYG00000017232,ENSOMYG00000032028,ENSOMYG00000001320,ENSOMYG00000011121,ENSOMYG00000019950,ENSOMYG00000005134,ENSOMYG00000005032,ENSOMYG00000025746,ENSOMYG00000033984,…
GO:MF	vasopressin receptor activity	GO:0005000	3.79371e-06	5.42094	16	522	7	25996	ENSOMYG00000025817,ENSOMYG00000011877,ENSOMYG00000029701,ENSOMYG00000008099,ENSOMYG00000024756,ENSOMYG00000024125,ENSOMYG00000045971
GO:MF	purine-rich negative regulatory element binding	GO:0032422	0.00323699	2.48986	8	522	4	25996	ENSOMYG00000038170,ENSOMYG00000043818,ENSOMYG00000010081,ENSOMYG00000012973
GO:MF	heterocyclic compound binding	GO:1901363	0.0068784	2.16251	8678	522	219	25996	ENSOMYG00000003624,ENSOMYG00000042338,ENSOMYG00000032667,ENSOMYG00000015490,ENSOMYG00000032232,ENSOMYG00000034595,ENSOMYG00000003156,ENSOMYG00000030859,ENSOMYG00000025579,ENSOMYG00000002965,ENSOMYG00000004923,ENSOMYG00000004782,ENSOMYG00000027541,ENSOMYG00000007263,ENSOMYG00000015606,ENSOMYG00000011245,ENSOMYG00000018172,ENSOMYG00000044346,ENSOMYG00000006189,ENSOMYG00000019247,ENSOMYG00000036917,…
GO:MF	organic cyclic compound binding	GO:0097159	0.00778211	2.1089	8693	522	219	25996	ENSOMYG00000003624,ENSOMYG00000042338,ENSOMYG00000032667,ENSOMYG00000015490,ENSOMYG00000032232,ENSOMYG00000034595,ENSOMYG00000003156,ENSOMYG00000030859,ENSOMYG00000025579,ENSOMYG00000002965,ENSOMYG00000004923,ENSOMYG00000004782,ENSOMYG00000027541,ENSOMYG00000007263,ENSOMYG00000015606,ENSOMYG00000011245,ENSOMYG00000018172,ENSOMYG00000044346,ENSOMYG00000006189,ENSOMYG00000019247,ENSOMYG00000036917,…
GO:MF	phosphotyrosine residue binding	GO:0001784	0.0145441	1.83731	11	522	4	25996	ENSOMYG00000016597,ENSOMYG00000017035,ENSOMYG00000038459,ENSOMYG00000041886
GO:MF	protein phosphorylated amino acid binding	GO:0045309	0.0145441	1.83731	11	522	4	25996	ENSOMYG00000016597,ENSOMYG00000017035,ENSOMYG00000038459,ENSOMYG00000041886
GO:MF	phosphoprotein binding	GO:0051219	0.0145441	1.83731	11	522	4	25996	ENSOMYG00000016597,ENSOMYG00000017035,ENSOMYG00000038459,ENSOMYG00000041886
GO:MF	transcription cis-regulatory region binding	GO:0000976	0.0246163	1.60878	133	522	11	25996	ENSOMYG00000043840,ENSOMYG00000038170,ENSOMYG00000043818,ENSOMYG00000043815,ENSOMYG00000031869,ENSOMYG00000002699,ENSOMYG00000038445,ENSOMYG00000010081,ENSOMYG00000019888,ENSOMYG00000023542,ENSOMYG00000012973
GO:MF	transcription regulatory region nucleic acid binding	GO:0001067	0.0246163	1.60878	133	522	11	25996	ENSOMYG00000043840,ENSOMYG00000038170,ENSOMYG00000043818,ENSOMYG00000043815,ENSOMYG00000031869,ENSOMYG00000002699,ENSOMYG00000038445,ENSOMYG00000010081,ENSOMYG00000019888,ENSOMYG00000023542,ENSOMYG00000012973
GO:MF	sequence-specific double-stranded DNA binding	GO:1990837	0.0390159	1.40876	140	522	11	25996	ENSOMYG00000043840,ENSOMYG00000038170,ENSOMYG00000043818,ENSOMYG00000043815,ENSOMYG00000031869,ENSOMYG00000002699,ENSOMYG00000038445,ENSOMYG00000010081,ENSOMYG00000019888,ENSOMYG00000023542,ENSOMYG00000012973
GO:BP	regulation of nucleic acid-templated transcription	GO:1903506	5.36461e-57	56.2705	2135	392	165	20143	ENSOMYG00000003624,ENSOMYG00000042338,ENSOMYG00000032667,ENSOMYG00000015490,ENSOMYG00000032232,ENSOMYG00000000707,ENSOMYG00000034595,ENSOMYG00000003156,ENSOMYG00000030859,ENSOMYG00000041966,ENSOMYG00000025579,ENSOMYG00000002965,ENSOMYG00000035305,ENSOMYG00000027541,ENSOMYG00000007263,ENSOMYG00000015606,ENSOMYG00000011245,ENSOMYG00000016205,ENSOMYG00000018172,ENSOMYG00000032956,ENSOMYG00000044346,…
GO:BP	regulation of transcription, DNA-templated	GO:0006355	5.36461e-57	56.2705	2135	392	165	20143	ENSOMYG00000003624,ENSOMYG00000042338,ENSOMYG00000032667,ENSOMYG00000015490,ENSOMYG00000032232,ENSOMYG00000000707,ENSOMYG00000034595,ENSOMYG00000003156,ENSOMYG00000030859,ENSOMYG00000041966,ENSOMYG00000025579,ENSOMYG00000002965,ENSOMYG00000035305,ENSOMYG00000027541,ENSOMYG00000007263,ENSOMYG00000015606,ENSOMYG00000011245,ENSOMYG00000016205,ENSOMYG00000018172,ENSOMYG00000032956,ENSOMYG00000044346,…
GO:BP	regulation of RNA biosynthetic process	GO:2001141	5.741e-57	56.241	2136	392	165	20143	ENSOMYG00000003624,ENSOMYG00000042338,ENSOMYG00000032667,ENSOMYG00000015490,ENSOMYG00000032232,ENSOMYG00000000707,ENSOMYG00000034595,ENSOMYG00000003156,ENSOMYG00000030859,ENSOMYG00000041966,ENSOMYG00000025579,ENSOMYG00000002965,ENSOMYG00000035305,ENSOMYG00000027541,ENSOMYG00000007263,ENSOMYG00000015606,ENSOMYG00000011245,ENSOMYG00000016205,ENSOMYG00000018172,ENSOMYG00000032956,ENSOMYG00000044346,…
GO:BP	regulation of nucleobase-containing compound metabolic process	GO:0019219	6.53921e-57	56.1845	2222	392	168	20143	ENSOMYG00000003624,ENSOMYG00000042338,ENSOMYG00000032667,ENSOMYG00000015490,ENSOMYG00000032232,ENSOMYG00000000707,ENSOMYG00000034595,ENSOMYG00000003156,ENSOMYG00000030859,ENSOMYG00000041966,ENSOMYG00000025579,ENSOMYG00000002965,ENSOMYG00000035305,ENSOMYG00000027541,ENSOMYG00000007263,ENSOMYG00000015606,ENSOMYG00000011245,ENSOMYG00000016205,ENSOMYG00000018172,ENSOMYG00000032956,ENSOMYG00000044346,…
GO:BP	regulation of macromolecule biosynthetic process	GO:0010556	3.60313e-56	55.4433	2248	392	168	20143	ENSOMYG00000003624,ENSOMYG00000042338,ENSOMYG00000032667,ENSOMYG00000015490,ENSOMYG00000032232,ENSOMYG00000000707,ENSOMYG00000034595,ENSOMYG00000003156,ENSOMYG00000030859,ENSOMYG00000041966,ENSOMYG00000025579,ENSOMYG00000002965,ENSOMYG00000035305,ENSOMYG00000027541,ENSOMYG00000007263,ENSOMYG00000015606,ENSOMYG00000011245,ENSOMYG00000016205,ENSOMYG00000018172,ENSOMYG00000032956,ENSOMYG00000044346,…
GO:BP	regulation of cellular biosynthetic process	GO:0031326	1.08506e-55	54.9645	2265	392	168	20143	ENSOMYG00000003624,ENSOMYG00000042338,ENSOMYG00000032667,ENSOMYG00000015490,ENSOMYG00000032232,ENSOMYG00000000707,ENSOMYG00000034595,ENSOMYG00000003156,ENSOMYG00000030859,ENSOMYG00000041966,ENSOMYG00000025579,ENSOMYG00000002965,ENSOMYG00000035305,ENSOMYG00000027541,ENSOMYG00000007263,ENSOMYG00000015606,ENSOMYG00000011245,ENSOMYG00000016205,ENSOMYG00000018172,ENSOMYG00000032956,ENSOMYG00000044346,…
GO:BP	regulation of biosynthetic process	GO:0009889	1.49764e-55	54.8246	2270	392	168	20143	ENSOMYG00000003624,ENSOMYG00000042338,ENSOMYG00000032667,ENSOMYG00000015490,ENSOMYG00000032232,ENSOMYG00000000707,ENSOMYG00000034595,ENSOMYG00000003156,ENSOMYG00000030859,ENSOMYG00000041966,ENSOMYG00000025579,ENSOMYG00000002965,ENSOMYG00000035305,ENSOMYG00000027541,ENSOMYG00000007263,ENSOMYG00000015606,ENSOMYG00000011245,ENSOMYG00000016205,ENSOMYG00000018172,ENSOMYG00000032956,ENSOMYG00000044346,…
GO:BP	regulation of RNA metabolic process	GO:0051252	5.26919e-55	54.2783	2204	392	165	20143	ENSOMYG00000003624,ENSOMYG00000042338,ENSOMYG00000032667,ENSOMYG00000015490,ENSOMYG00000032232,ENSOMYG00000000707,ENSOMYG00000034595,ENSOMYG00000003156,ENSOMYG00000030859,ENSOMYG00000041966,ENSOMYG00000025579,ENSOMYG00000002965,ENSOMYG00000035305,ENSOMYG00000027541,ENSOMYG00000007263,ENSOMYG00000015606,ENSOMYG00000011245,ENSOMYG00000016205,ENSOMYG00000018172,ENSOMYG00000032956,ENSOMYG00000044346,…
GO:BP	nucleic acid-templated transcription	GO:0097659	2.16668e-54	53.6642	2312	392	168	20143	ENSOMYG00000003624,ENSOMYG00000042338,ENSOMYG00000032667,ENSOMYG00000015490,ENSOMYG00000032232,ENSOMYG00000000707,ENSOMYG00000034595,ENSOMYG00000003156,ENSOMYG00000030859,ENSOMYG00000041966,ENSOMYG00000025579,ENSOMYG00000002965,ENSOMYG00000035305,ENSOMYG00000027541,ENSOMYG00000007263,ENSOMYG00000015606,ENSOMYG00000011245,ENSOMYG00000016205,ENSOMYG00000018172,ENSOMYG00000032956,ENSOMYG00000044346,…
GO:BP	transcription, DNA-templated	GO:0006351	2.16668e-54	53.6642	2312	392	168	20143	ENSOMYG00000003624,ENSOMYG00000042338,ENSOMYG00000032667,ENSOMYG00000015490,ENSOMYG00000032232,ENSOMYG00000000707,ENSOMYG00000034595,ENSOMYG00000003156,ENSOMYG00000030859,ENSOMYG00000041966,ENSOMYG00000025579,ENSOMYG00000002965,ENSOMYG00000035305,ENSOMYG00000027541,ENSOMYG00000007263,ENSOMYG00000015606,ENSOMYG00000011245,ENSOMYG00000016205,ENSOMYG00000018172,ENSOMYG00000032956,ENSOMYG00000044346,…
GO:BP	RNA biosynthetic process	GO:0032774	3.15775e-54	53.5006	2318	392	168	20143	ENSOMYG00000003624,ENSOMYG00000042338,ENSOMYG00000032667,ENSOMYG00000015490,ENSOMYG00000032232,ENSOMYG00000000707,ENSOMYG00000034595,ENSOMYG00000003156,ENSOMYG00000030859,ENSOMYG00000041966,ENSOMYG00000025579,ENSOMYG00000002965,ENSOMYG00000035305,ENSOMYG00000027541,ENSOMYG00000007263,ENSOMYG00000015606,ENSOMYG00000011245,ENSOMYG00000016205,ENSOMYG00000018172,ENSOMYG00000032956,ENSOMYG00000044346,…
GO:BP	aromatic compound biosynthetic process	GO:0019438	2.84824e-53	52.5454	2623	392	177	20143	ENSOMYG00000003624,ENSOMYG00000042338,ENSOMYG00000032667,ENSOMYG00000015490,ENSOMYG00000032232,ENSOMYG00000000707,ENSOMYG00000034595,ENSOMYG00000003156,ENSOMYG00000030859,ENSOMYG00000041966,ENSOMYG00000025579,ENSOMYG00000002965,ENSOMYG00000035305,ENSOMYG00000027541,ENSOMYG00000007263,ENSOMYG00000015606,ENSOMYG00000011245,ENSOMYG00000016205,ENSOMYG00000018172,ENSOMYG00000032956,ENSOMYG00000044346,…
GO:BP	nucleobase-containing compound biosynthetic process	GO:0034654	2.49308e-52	51.6033	2569	392	174	20143	ENSOMYG00000003624,ENSOMYG00000042338,ENSOMYG00000032667,ENSOMYG00000015490,ENSOMYG00000032232,ENSOMYG00000000707,ENSOMYG00000034595,ENSOMYG00000003156,ENSOMYG00000030859,ENSOMYG00000041966,ENSOMYG00000025579,ENSOMYG00000002965,ENSOMYG00000035305,ENSOMYG00000027541,ENSOMYG00000007263,ENSOMYG00000015606,ENSOMYG00000011245,ENSOMYG00000016205,ENSOMYG00000018172,ENSOMYG00000032956,ENSOMYG00000044346,…
GO:BP	regulation of cellular metabolic process	GO:0031323	4.29305e-52	51.3672	2548	392	173	20143	ENSOMYG00000003624,ENSOMYG00000042338,ENSOMYG00000032667,ENSOMYG00000015490,ENSOMYG00000032232,ENSOMYG00000000707,ENSOMYG00000034595,ENSOMYG00000003156,ENSOMYG00000030859,ENSOMYG00000041966,ENSOMYG00000025579,ENSOMYG00000002965,ENSOMYG00000035305,ENSOMYG00000027541,ENSOMYG00000007263,ENSOMYG00000015606,ENSOMYG00000011245,ENSOMYG00000016205,ENSOMYG00000018172,ENSOMYG00000032956,ENSOMYG00000044346,…
GO:BP	heterocycle biosynthetic process	GO:0018130	4.3517e-52	51.3613	2640	392	176	20143	ENSOMYG00000003624,ENSOMYG00000042338,ENSOMYG00000032667,ENSOMYG00000015490,ENSOMYG00000032232,ENSOMYG00000000707,ENSOMYG00000034595,ENSOMYG00000003156,ENSOMYG00000030859,ENSOMYG00000041966,ENSOMYG00000025579,ENSOMYG00000002965,ENSOMYG00000035305,ENSOMYG00000027541,ENSOMYG00000007263,ENSOMYG00000015606,ENSOMYG00000011245,ENSOMYG00000016205,ENSOMYG00000018172,ENSOMYG00000032956,ENSOMYG00000044346,…
GO:BP	organic cyclic compound biosynthetic process	GO:1901362	7.67538e-52	51.1149	2681	392	177	20143	ENSOMYG00000003624,ENSOMYG00000042338,ENSOMYG00000032667,ENSOMYG00000015490,ENSOMYG00000032232,ENSOMYG00000000707,ENSOMYG00000034595,ENSOMYG00000003156,ENSOMYG00000030859,ENSOMYG00000041966,ENSOMYG00000025579,ENSOMYG00000002965,ENSOMYG00000035305,ENSOMYG00000027541,ENSOMYG00000007263,ENSOMYG00000015606,ENSOMYG00000011245,ENSOMYG00000016205,ENSOMYG00000018172,ENSOMYG00000032956,ENSOMYG00000044346,…
GO:BP	regulation of nitrogen compound metabolic process	GO:0051171	4.8734e-51	50.3122	2469	392	169	20143	ENSOMYG00000003624,ENSOMYG00000042338,ENSOMYG00000032667,ENSOMYG00000015490,ENSOMYG00000032232,ENSOMYG00000000707,ENSOMYG00000034595,ENSOMYG00000003156,ENSOMYG00000030859,ENSOMYG00000041966,ENSOMYG00000025579,ENSOMYG00000002965,ENSOMYG00000035305,ENSOMYG00000027541,ENSOMYG00000007263,ENSOMYG00000015606,ENSOMYG00000011245,ENSOMYG00000016205,ENSOMYG00000018172,ENSOMYG00000032956,ENSOMYG00000044346,…
GO:BP	regulation of primary metabolic process	GO:0080090	9.23677e-51	50.0345	2480	392	169	20143	ENSOMYG00000003624,ENSOMYG00000042338,ENSOMYG00000032667,ENSOMYG00000015490,ENSOMYG00000032232,ENSOMYG00000000707,ENSOMYG00000034595,ENSOMYG00000003156,ENSOMYG00000030859,ENSOMYG00000041966,ENSOMYG00000025579,ENSOMYG00000002965,ENSOMYG00000035305,ENSOMYG00000027541,ENSOMYG00000007263,ENSOMYG00000015606,ENSOMYG00000011245,ENSOMYG00000016205,ENSOMYG00000018172,ENSOMYG00000032956,ENSOMYG00000044346,…
GO:BP	regulation of gene expression	GO:0010468	7.24692e-47	46.1398	2610	392	168	20143	ENSOMYG00000003624,ENSOMYG00000042338,ENSOMYG00000032667,ENSOMYG00000015490,ENSOMYG00000032232,ENSOMYG00000000707,ENSOMYG00000034595,ENSOMYG00000003156,ENSOMYG00000030859,ENSOMYG00000041966,ENSOMYG00000025579,ENSOMYG00000002965,ENSOMYG00000035305,ENSOMYG00000027541,ENSOMYG00000007263,ENSOMYG00000015606,ENSOMYG00000011245,ENSOMYG00000016205,ENSOMYG00000018172,ENSOMYG00000032956,ENSOMYG00000044346,…
GO:BP	regulation of metabolic process	GO:0019222	3.33821e-46	45.4765	2894	392	176	20143	ENSOMYG00000003624,ENSOMYG00000042338,ENSOMYG00000032667,ENSOMYG00000015490,ENSOMYG00000032232,ENSOMYG00000000707,ENSOMYG00000034595,ENSOMYG00000003156,ENSOMYG00000030859,ENSOMYG00000041966,ENSOMYG00000025579,ENSOMYG00000002965,ENSOMYG00000035305,ENSOMYG00000027541,ENSOMYG00000007263,ENSOMYG00000015606,ENSOMYG00000011245,ENSOMYG00000016205,ENSOMYG00000018172,ENSOMYG00000032956,ENSOMYG00000044346,…
GO:BP	regulation of macromolecule metabolic process	GO:0060255	4.74692e-46	45.3236	2804	392	173	20143	ENSOMYG00000003624,ENSOMYG00000042338,ENSOMYG00000032667,ENSOMYG00000015490,ENSOMYG00000032232,ENSOMYG00000000707,ENSOMYG00000034595,ENSOMYG00000003156,ENSOMYG00000030859,ENSOMYG00000041966,ENSOMYG00000025579,ENSOMYG00000002965,ENSOMYG00000035305,ENSOMYG00000027541,ENSOMYG00000007263,ENSOMYG00000015606,ENSOMYG00000011245,ENSOMYG00000016205,ENSOMYG00000018172,ENSOMYG00000032956,ENSOMYG00000044346,…
GO:BP	cellular nitrogen compound biosynthetic process	GO:0044271	1.05465e-42	41.9769	3196	392	180	20143	ENSOMYG00000003624,ENSOMYG00000042338,ENSOMYG00000032667,ENSOMYG00000015490,ENSOMYG00000032232,ENSOMYG00000000707,ENSOMYG00000034595,ENSOMYG00000003156,ENSOMYG00000030859,ENSOMYG00000041966,ENSOMYG00000025579,ENSOMYG00000002965,ENSOMYG00000035305,ENSOMYG00000027541,ENSOMYG00000007263,ENSOMYG00000015606,ENSOMYG00000011245,ENSOMYG00000016205,ENSOMYG00000018172,ENSOMYG00000032956,ENSOMYG00000044346,…
GO:BP	RNA metabolic process	GO:0016070	3.46174e-40	39.4607	3120	392	174	20143	ENSOMYG00000003624,ENSOMYG00000042338,ENSOMYG00000032667,ENSOMYG00000015490,ENSOMYG00000032232,ENSOMYG00000000707,ENSOMYG00000034595,ENSOMYG00000003156,ENSOMYG00000030859,ENSOMYG00000041966,ENSOMYG00000025579,ENSOMYG00000002965,ENSOMYG00000035305,ENSOMYG00000027541,ENSOMYG00000007263,ENSOMYG00000015606,ENSOMYG00000011245,ENSOMYG00000016205,ENSOMYG00000018172,ENSOMYG00000032956,ENSOMYG00000044346,…
GO:BP	macromolecule biosynthetic process	GO:0009059	3.00625e-39	38.522	3238	392	176	20143	ENSOMYG00000003624,ENSOMYG00000042338,ENSOMYG00000032667,ENSOMYG00000015490,ENSOMYG00000032232,ENSOMYG00000000707,ENSOMYG00000034595,ENSOMYG00000003156,ENSOMYG00000030859,ENSOMYG00000041966,ENSOMYG00000025579,ENSOMYG00000002965,ENSOMYG00000035305,ENSOMYG00000027541,ENSOMYG00000007263,ENSOMYG00000015606,ENSOMYG00000011245,ENSOMYG00000016205,ENSOMYG00000018172,ENSOMYG00000032956,ENSOMYG00000044346,…
GO:BP	regulation of cellular process	GO:0050794	3.5356e-36	35.4515	6850	392	259	20143	ENSOMYG00000003624,ENSOMYG00000042338,ENSOMYG00000032667,ENSOMYG00000015490,ENSOMYG00000032232,ENSOMYG00000000707,ENSOMYG00000034595,ENSOMYG00000003156,ENSOMYG00000030859,ENSOMYG00000039270,ENSOMYG00000041966,ENSOMYG00000025579,ENSOMYG00000041826,ENSOMYG00000002965,ENSOMYG00000035305,ENSOMYG00000027541,ENSOMYG00000007263,ENSOMYG00000025817,ENSOMYG00000011877,ENSOMYG00000015606,ENSOMYG00000011245,…
GO:BP	cellular biosynthetic process	GO:0044249	1.43657e-34	33.8427	3833	392	185	20143	ENSOMYG00000003624,ENSOMYG00000042338,ENSOMYG00000032667,ENSOMYG00000015490,ENSOMYG00000032232,ENSOMYG00000000707,ENSOMYG00000034595,ENSOMYG00000003156,ENSOMYG00000030859,ENSOMYG00000041966,ENSOMYG00000025579,ENSOMYG00000002965,ENSOMYG00000035305,ENSOMYG00000027541,ENSOMYG00000007263,ENSOMYG00000015606,ENSOMYG00000011245,ENSOMYG00000016205,ENSOMYG00000018172,ENSOMYG00000032956,ENSOMYG00000044346,…
GO:BP	regulation of biological process	GO:0050789	4.01584e-32	31.3962	7336	392	262	20143	ENSOMYG00000003624,ENSOMYG00000042338,ENSOMYG00000032667,ENSOMYG00000015490,ENSOMYG00000032232,ENSOMYG00000000707,ENSOMYG00000034595,ENSOMYG00000003156,ENSOMYG00000030859,ENSOMYG00000039270,ENSOMYG00000041966,ENSOMYG00000025579,ENSOMYG00000041826,ENSOMYG00000002965,ENSOMYG00000035305,ENSOMYG00000027541,ENSOMYG00000007263,ENSOMYG00000025817,ENSOMYG00000011877,ENSOMYG00000015606,ENSOMYG00000011245,…
GO:BP	organic substance biosynthetic process	GO:1901576	1.04449e-31	30.9811	3942	392	183	20143	ENSOMYG00000003624,ENSOMYG00000042338,ENSOMYG00000032667,ENSOMYG00000015490,ENSOMYG00000032232,ENSOMYG00000000707,ENSOMYG00000034595,ENSOMYG00000003156,ENSOMYG00000030859,ENSOMYG00000041966,ENSOMYG00000025579,ENSOMYG00000002965,ENSOMYG00000035305,ENSOMYG00000027541,ENSOMYG00000007263,ENSOMYG00000015606,ENSOMYG00000011245,ENSOMYG00000016205,ENSOMYG00000018172,ENSOMYG00000032956,ENSOMYG00000044346,…
GO:BP	biosynthetic process	GO:0009058	1.06706e-31	30.9718	4019	392	185	20143	ENSOMYG00000003624,ENSOMYG00000042338,ENSOMYG00000032667,ENSOMYG00000015490,ENSOMYG00000032232,ENSOMYG00000000707,ENSOMYG00000034595,ENSOMYG00000003156,ENSOMYG00000030859,ENSOMYG00000041966,ENSOMYG00000025579,ENSOMYG00000002965,ENSOMYG00000035305,ENSOMYG00000027541,ENSOMYG00000007263,ENSOMYG00000015606,ENSOMYG00000011245,ENSOMYG00000016205,ENSOMYG00000018172,ENSOMYG00000032956,ENSOMYG00000044346,…
GO:BP	gene expression	GO:0010467	1.74132e-31	30.7591	3843	392	180	20143	ENSOMYG00000003624,ENSOMYG00000042338,ENSOMYG00000032667,ENSOMYG00000015490,ENSOMYG00000032232,ENSOMYG00000000707,ENSOMYG00000034595,ENSOMYG00000003156,ENSOMYG00000030859,ENSOMYG00000041966,ENSOMYG00000025579,ENSOMYG00000002965,ENSOMYG00000035305,ENSOMYG00000027541,ENSOMYG00000007263,ENSOMYG00000015606,ENSOMYG00000011245,ENSOMYG00000016205,ENSOMYG00000018172,ENSOMYG00000032956,ENSOMYG00000044346,…
GO:BP	biological regulation	GO:0065007	1.32507e-29	28.8778	7712	392	265	20143	ENSOMYG00000003624,ENSOMYG00000042338,ENSOMYG00000032667,ENSOMYG00000015490,ENSOMYG00000032232,ENSOMYG00000000707,ENSOMYG00000034595,ENSOMYG00000003156,ENSOMYG00000030859,ENSOMYG00000039270,ENSOMYG00000041966,ENSOMYG00000025579,ENSOMYG00000041826,ENSOMYG00000002965,ENSOMYG00000035305,ENSOMYG00000027541,ENSOMYG00000007263,ENSOMYG00000025817,ENSOMYG00000011877,ENSOMYG00000015606,ENSOMYG00000011245,…
GO:BP	regulation of transcription by RNA polymerase II	GO:0006357	2.57331e-21	20.5895	581	392	57	20143	ENSOMYG00000003624,ENSOMYG00000003156,ENSOMYG00000027541,ENSOMYG00000011245,ENSOMYG00000018611,ENSOMYG00000026880,ENSOMYG00000010667,ENSOMYG00000007576,ENSOMYG00000034861,ENSOMYG00000047290,ENSOMYG00000010025,ENSOMYG00000028689,ENSOMYG00000027355,ENSOMYG00000020361,ENSOMYG00000039155,ENSOMYG00000042342,ENSOMYG00000043840,ENSOMYG00000043678,ENSOMYG00000011528,ENSOMYG00000011661,ENSOMYG00000016180,…
GO:BP	transcription by RNA polymerase II	GO:0006366	4.1696e-19	18.3799	644	392	57	20143	ENSOMYG00000003624,ENSOMYG00000003156,ENSOMYG00000027541,ENSOMYG00000011245,ENSOMYG00000018611,ENSOMYG00000026880,ENSOMYG00000010667,ENSOMYG00000007576,ENSOMYG00000034861,ENSOMYG00000047290,ENSOMYG00000010025,ENSOMYG00000028689,ENSOMYG00000027355,ENSOMYG00000020361,ENSOMYG00000039155,ENSOMYG00000042342,ENSOMYG00000043840,ENSOMYG00000043678,ENSOMYG00000011528,ENSOMYG00000011661,ENSOMYG00000016180,…
GO:BP	nucleic acid metabolic process	GO:0090304	7.3223e-16	15.1354	5186	392	181	20143	ENSOMYG00000003624,ENSOMYG00000042338,ENSOMYG00000032667,ENSOMYG00000015490,ENSOMYG00000032232,ENSOMYG00000000707,ENSOMYG00000034595,ENSOMYG00000003156,ENSOMYG00000030859,ENSOMYG00000041966,ENSOMYG00000025579,ENSOMYG00000002965,ENSOMYG00000035305,ENSOMYG00000027541,ENSOMYG00000007263,ENSOMYG00000015606,ENSOMYG00000011245,ENSOMYG00000016205,ENSOMYG00000018172,ENSOMYG00000032956,ENSOMYG00000044346,…
GO:BP	cellular aromatic compound metabolic process	GO:0006725	8.36929e-15	14.0773	5701	392	190	20143	ENSOMYG00000003624,ENSOMYG00000042338,ENSOMYG00000032667,ENSOMYG00000015490,ENSOMYG00000032232,ENSOMYG00000000707,ENSOMYG00000034595,ENSOMYG00000003156,ENSOMYG00000030859,ENSOMYG00000041966,ENSOMYG00000025579,ENSOMYG00000002965,ENSOMYG00000035305,ENSOMYG00000027541,ENSOMYG00000007263,ENSOMYG00000015606,ENSOMYG00000011245,ENSOMYG00000016205,ENSOMYG00000018172,ENSOMYG00000032956,ENSOMYG00000044346,…
GO:BP	nucleobase-containing compound metabolic process	GO:0006139	1.6215e-14	13.7901	5600	392	187	20143	ENSOMYG00000003624,ENSOMYG00000042338,ENSOMYG00000032667,ENSOMYG00000015490,ENSOMYG00000032232,ENSOMYG00000000707,ENSOMYG00000034595,ENSOMYG00000003156,ENSOMYG00000030859,ENSOMYG00000041966,ENSOMYG00000025579,ENSOMYG00000002965,ENSOMYG00000035305,ENSOMYG00000027541,ENSOMYG00000007263,ENSOMYG00000015606,ENSOMYG00000011245,ENSOMYG00000016205,ENSOMYG00000018172,ENSOMYG00000032956,ENSOMYG00000044346,…
GO:BP	heterocycle metabolic process	GO:0046483	1.7402e-14	13.7594	5693	392	189	20143	ENSOMYG00000003624,ENSOMYG00000042338,ENSOMYG00000032667,ENSOMYG00000015490,ENSOMYG00000032232,ENSOMYG00000000707,ENSOMYG00000034595,ENSOMYG00000003156,ENSOMYG00000030859,ENSOMYG00000041966,ENSOMYG00000025579,ENSOMYG00000002965,ENSOMYG00000035305,ENSOMYG00000027541,ENSOMYG00000007263,ENSOMYG00000015606,ENSOMYG00000011245,ENSOMYG00000016205,ENSOMYG00000018172,ENSOMYG00000032956,ENSOMYG00000044346,…
GO:BP	organic cyclic compound metabolic process	GO:1901360	3.67232e-14	13.4351	5776	392	190	20143	ENSOMYG00000003624,ENSOMYG00000042338,ENSOMYG00000032667,ENSOMYG00000015490,ENSOMYG00000032232,ENSOMYG00000000707,ENSOMYG00000034595,ENSOMYG00000003156,ENSOMYG00000030859,ENSOMYG00000041966,ENSOMYG00000025579,ENSOMYG00000002965,ENSOMYG00000035305,ENSOMYG00000027541,ENSOMYG00000007263,ENSOMYG00000015606,ENSOMYG00000011245,ENSOMYG00000016205,ENSOMYG00000018172,ENSOMYG00000032956,ENSOMYG00000044346,…
GO:BP	cellular nitrogen compound metabolic process	GO:0034641	3.4063e-12	11.4677	6249	392	195	20143	ENSOMYG00000003624,ENSOMYG00000042338,ENSOMYG00000032667,ENSOMYG00000015490,ENSOMYG00000032232,ENSOMYG00000000707,ENSOMYG00000034595,ENSOMYG00000003156,ENSOMYG00000030859,ENSOMYG00000041966,ENSOMYG00000025579,ENSOMYG00000002965,ENSOMYG00000035305,ENSOMYG00000027541,ENSOMYG00000007263,ENSOMYG00000015606,ENSOMYG00000011245,ENSOMYG00000016205,ENSOMYG00000018172,ENSOMYG00000032956,ENSOMYG00000044346,…
GO:BP	anatomical structure development	GO:0048856	1.56004e-08	7.80687	1478	392	68	20143	ENSOMYG00000032667,ENSOMYG00000015490,ENSOMYG00000000707,ENSOMYG00000034595,ENSOMYG00000041966,ENSOMYG00000035305,ENSOMYG00000027541,ENSOMYG00000015606,ENSOMYG00000016205,ENSOMYG00000018172,ENSOMYG00000032956,ENSOMYG00000018611,ENSOMYG00000015608,ENSOMYG00000021852,ENSOMYG00000021249,ENSOMYG00000010454,ENSOMYG00000023866,ENSOMYG00000015548,ENSOMYG00000028689,ENSOMYG00000007650,ENSOMYG00000029328,…
GO:BP	developmental process	GO:0032502	3.001e-08	7.52273	1569	392	70	20143	ENSOMYG00000032667,ENSOMYG00000015490,ENSOMYG00000000707,ENSOMYG00000034595,ENSOMYG00000041966,ENSOMYG00000035305,ENSOMYG00000027541,ENSOMYG00000015606,ENSOMYG00000016205,ENSOMYG00000018172,ENSOMYG00000032956,ENSOMYG00000018611,ENSOMYG00000015608,ENSOMYG00000021852,ENSOMYG00000021249,ENSOMYG00000010454,ENSOMYG00000023866,ENSOMYG00000015548,ENSOMYG00000028689,ENSOMYG00000007650,ENSOMYG00000029328,…
GO:BP	nervous system development	GO:0007399	2.69542e-07	6.56937	480	392	33	20143	ENSOMYG00000000707,ENSOMYG00000041966,ENSOMYG00000027541,ENSOMYG00000016205,ENSOMYG00000018172,ENSOMYG00000032956,ENSOMYG00000021852,ENSOMYG00000021249,ENSOMYG00000010454,ENSOMYG00000023866,ENSOMYG00000028689,ENSOMYG00000007650,ENSOMYG00000029328,ENSOMYG00000002274,ENSOMYG00000003429,ENSOMYG00000028395,ENSOMYG00000034015,ENSOMYG00000011528,ENSOMYG00000011661,ENSOMYG00000012795,ENSOMYG00000013960,…
GO:BP	multicellular organism development	GO:0007275	2.82125e-06	5.54956	1281	392	57	20143	ENSOMYG00000000707,ENSOMYG00000041966,ENSOMYG00000027541,ENSOMYG00000016205,ENSOMYG00000018172,ENSOMYG00000032956,ENSOMYG00000018611,ENSOMYG00000015608,ENSOMYG00000021852,ENSOMYG00000021249,ENSOMYG00000010454,ENSOMYG00000023866,ENSOMYG00000015548,ENSOMYG00000028689,ENSOMYG00000007650,ENSOMYG00000029328,ENSOMYG00000002274,ENSOMYG00000020361,ENSOMYG00000039155,ENSOMYG00000003429,ENSOMYG00000028395,…
GO:BP	system development	GO:0048731	0.000117193	3.9311	1072	392	47	20143	ENSOMYG00000000707,ENSOMYG00000041966,ENSOMYG00000027541,ENSOMYG00000016205,ENSOMYG00000018172,ENSOMYG00000032956,ENSOMYG00000018611,ENSOMYG00000021852,ENSOMYG00000021249,ENSOMYG00000010454,ENSOMYG00000023866,ENSOMYG00000028689,ENSOMYG00000007650,ENSOMYG00000029328,ENSOMYG00000002274,ENSOMYG00000003429,ENSOMYG00000028395,ENSOMYG00000034015,ENSOMYG00000047183,ENSOMYG00000011528,ENSOMYG00000011661,…
GO:BP	multicellular organismal process	GO:0032501	0.000148923	3.82704	1773	392	66	20143	ENSOMYG00000000707,ENSOMYG00000041966,ENSOMYG00000027541,ENSOMYG00000016205,ENSOMYG00000018172,ENSOMYG00000032956,ENSOMYG00000018611,ENSOMYG00000041819,ENSOMYG00000015608,ENSOMYG00000021852,ENSOMYG00000021249,ENSOMYG00000010454,ENSOMYG00000023866,ENSOMYG00000015548,ENSOMYG00000041615,ENSOMYG00000028689,ENSOMYG00000007650,ENSOMYG00000029328,ENSOMYG00000002274,ENSOMYG00000012533,ENSOMYG00000017375,…
GO:BP	central nervous system development	GO:0007417	0.000304601	3.51627	136	392	14	20143	ENSOMYG00000000707,ENSOMYG00000041966,ENSOMYG00000027541,ENSOMYG00000023866,ENSOMYG00000034015,ENSOMYG00000011528,ENSOMYG00000011661,ENSOMYG00000013960,ENSOMYG00000034429,ENSOMYG00000001195,ENSOMYG00000028737,ENSOMYG00000018039,ENSOMYG00000034419,ENSOMYG00000009181
GO:BP	brain development	GO:0007420	0.00369942	2.43187	84	392	10	20143	ENSOMYG00000027541,ENSOMYG00000011528,ENSOMYG00000011661,ENSOMYG00000013960,ENSOMYG00000034429,ENSOMYG00000001195,ENSOMYG00000028737,ENSOMYG00000018039,ENSOMYG00000034419,ENSOMYG00000009181
GO:BP	head development	GO:0060322	0.00458348	2.3388	86	392	10	20143	ENSOMYG00000027541,ENSOMYG00000011528,ENSOMYG00000011661,ENSOMYG00000013960,ENSOMYG00000034429,ENSOMYG00000001195,ENSOMYG00000028737,ENSOMYG00000018039,ENSOMYG00000034419,ENSOMYG00000009181
GO:BP	protein homooligomerization	GO:0051260	0.00863846	2.06356	134	392	12	20143	ENSOMYG00000020979,ENSOMYG00000044662,ENSOMYG00000019361,ENSOMYG00000000627,ENSOMYG00000026647,ENSOMYG00000034691,ENSOMYG00000045684,ENSOMYG00000040483,ENSOMYG00000042592,ENSOMYG00000028737,ENSOMYG00000006107,ENSOMYG00000009089
GO:BP	cell fate commitment	GO:0045165	0.0175454	1.75584	19	392	5	20143	ENSOMYG00000000707,ENSOMYG00000041966,ENSOMYG00000023866,ENSOMYG00000034015,ENSOMYG00000034419
GO:BP	positive regulation of telomere maintenance	GO:0032206	0.0200253	1.69842	4	392	3	20143	ENSOMYG00000047307,ENSOMYG00000026060,ENSOMYG00000015683
GO:BP	regulation of telomere maintenance via telomerase	GO:0032210	0.0200253	1.69842	4	392	3	20143	ENSOMYG00000047307,ENSOMYG00000026060,ENSOMYG00000015683
GO:BP	regulation of telomere maintenance via telomere lengthening	GO:1904356	0.0200253	1.69842	4	392	3	20143	ENSOMYG00000047307,ENSOMYG00000026060,ENSOMYG00000015683
GO:BP	positive regulation of chromosome organization	GO:2001252	0.0200253	1.69842	4	392	3	20143	ENSOMYG00000047307,ENSOMYG00000026060,ENSOMYG00000015683
GO:BP	positive regulation of telomere maintenance via telomere lengthening	GO:1904358	0.0200253	1.69842	4	392	3	20143	ENSOMYG00000047307,ENSOMYG00000026060,ENSOMYG00000015683
GO:BP	regulation of telomere maintenance	GO:0032204	0.0200253	1.69842	4	392	3	20143	ENSOMYG00000047307,ENSOMYG00000026060,ENSOMYG00000015683
GO:BP	positive regulation of telomere maintenance via telomerase	GO:0032212	0.0200253	1.69842	4	392	3	20143	ENSOMYG00000047307,ENSOMYG00000026060,ENSOMYG00000015683
GO:BP	protein complex oligomerization	GO:0051259	0.0346493	1.46031	154	392	12	20143	ENSOMYG00000020979,ENSOMYG00000044662,ENSOMYG00000019361,ENSOMYG00000000627,ENSOMYG00000026647,ENSOMYG00000034691,ENSOMYG00000045684,ENSOMYG00000040483,ENSOMYG00000042592,ENSOMYG00000028737,ENSOMYG00000006107,ENSOMYG00000009089
GO:BP	nitrogen compound metabolic process	GO:0006807	0.0352752	1.45253	9632	392	226	20143	ENSOMYG00000003624,ENSOMYG00000042338,ENSOMYG00000032667,ENSOMYG00000015490,ENSOMYG00000032232,ENSOMYG00000000707,ENSOMYG00000034595,ENSOMYG00000003156,ENSOMYG00000030859,ENSOMYG00000041966,ENSOMYG00000025579,ENSOMYG00000002965,ENSOMYG00000035305,ENSOMYG00000027541,ENSOMYG00000007263,ENSOMYG00000015606,ENSOMYG00000011245,ENSOMYG00000016205,ENSOMYG00000018172,ENSOMYG00000032956,ENSOMYG00000044346,…
GO:BP	cell fate specification	GO:0001708	0.0429045	1.3675	12	392	4	20143	ENSOMYG00000000707,ENSOMYG00000041966,ENSOMYG00000023866,ENSOMYG00000034015
GO:BP	macromolecule metabolic process	GO:0043170	0.0446517	1.35016	9199	392	217	20143	ENSOMYG00000003624,ENSOMYG00000042338,ENSOMYG00000032667,ENSOMYG00000015490,ENSOMYG00000032232,ENSOMYG00000000707,ENSOMYG00000034595,ENSOMYG00000003156,ENSOMYG00000030859,ENSOMYG00000041966,ENSOMYG00000025579,ENSOMYG00000002965,ENSOMYG00000035305,ENSOMYG00000027541,ENSOMYG00000007263,ENSOMYG00000015606,ENSOMYG00000011245,ENSOMYG00000016205,ENSOMYG00000018172,ENSOMYG00000032956,ENSOMYG00000044346,…
GO:BP	regulation of DNA biosynthetic process	GO:2000278	0.0493388	1.30681	5	392	3	20143	ENSOMYG00000047307,ENSOMYG00000026060,ENSOMYG00000015683
GO:BP	positive regulation of DNA biosynthetic process	GO:2000573	0.0493388	1.30681	5	392	3	20143	ENSOMYG00000047307,ENSOMYG00000026060,ENSOMYG00000015683
GO:CC	nucleus	GO:0005634	1.42418e-15	14.8464	2393	281	114	12725	ENSOMYG00000003624,ENSOMYG00000032667,ENSOMYG00000015490,ENSOMYG00000034595,ENSOMYG00000003156,ENSOMYG00000025579,ENSOMYG00000027541,ENSOMYG00000015606,ENSOMYG00000011245,ENSOMYG00000018172,ENSOMYG00000018611,ENSOMYG00000026880,ENSOMYG00000010667,ENSOMYG00000005696,ENSOMYG00000007576,ENSOMYG00000015608,ENSOMYG00000034861,ENSOMYG00000014902,ENSOMYG00000047290,ENSOMYG00000000189,ENSOMYG00000010025,…
GO:CC	intracellular membrane-bounded organelle	GO:0043231	4.90997e-05	4.30892	3828	281	124	12725	ENSOMYG00000003624,ENSOMYG00000032667,ENSOMYG00000015490,ENSOMYG00000034595,ENSOMYG00000003156,ENSOMYG00000025579,ENSOMYG00000027541,ENSOMYG00000015606,ENSOMYG00000011245,ENSOMYG00000018172,ENSOMYG00000018611,ENSOMYG00000026880,ENSOMYG00000010667,ENSOMYG00000029893,ENSOMYG00000005696,ENSOMYG00000007576,ENSOMYG00000015608,ENSOMYG00000034861,ENSOMYG00000000565,ENSOMYG00000014902,ENSOMYG00000047290,…
GO:CC	membrane-bounded organelle	GO:0043227	0.000152858	3.81571	3903	281	124	12725	ENSOMYG00000003624,ENSOMYG00000032667,ENSOMYG00000015490,ENSOMYG00000034595,ENSOMYG00000003156,ENSOMYG00000025579,ENSOMYG00000027541,ENSOMYG00000015606,ENSOMYG00000011245,ENSOMYG00000018172,ENSOMYG00000018611,ENSOMYG00000026880,ENSOMYG00000010667,ENSOMYG00000029893,ENSOMYG00000005696,ENSOMYG00000007576,ENSOMYG00000015608,ENSOMYG00000034861,ENSOMYG00000000565,ENSOMYG00000014902,ENSOMYG00000047290,…
GO:CC	neurofilament	GO:0005883	0.0279472	1.55366	14	281	4	12725	ENSOMYG00000015426,ENSOMYG00000028395,ENSOMYG00000012795,ENSOMYG00000047020
GO:CC	intermediate filament cytoskeleton	GO:0045111	0.0348999	1.45718	57	281	7	12725	ENSOMYG00000015426,ENSOMYG00000028395,ENSOMYG00000012795,ENSOMYG00000037871,ENSOMYG00000047020,ENSOMYG00000006974,ENSOMYG00000022177
GO:CC	intermediate filament	GO:0005882	0.0348999	1.45718	57	281	7	12725	ENSOMYG00000015426,ENSOMYG00000028395,ENSOMYG00000012795,ENSOMYG00000037871,ENSOMYG00000047020,ENSOMYG00000006974,ENSOMYG00000022177

## Sheet: S3
																							Supplementary Table S3: DM CpGs within -1 to +10Kb flaking TSS.
Chr	start	G1M	G1UM	G2M	G2UM	G3M	G3UM	G4M	G4UM	I1M	I1UM	I2M	I2UM	I3M	I3UM	I4M	I4UM	AverageG%	AverageI%	Ave Meth%	Gene	Body	Promoter2K	3K	5K	10K	Position to TSS	GeneStart	GeneEnd	GeneStrand	FirstExon	CpGislanID	islandStart	islandEnd	G1-RPKM	G2-RPKM	G3-RPKM	G4-RPKM	G-Means-RPKM	I2-RPKM	I3-RPKM	I4-RPKM	I5-RPKM	I-Means-RPKM	Ave RPKM	FC (G/I)	P-value	FDR	T-Stat
NC_035085.1	21354793	3	1	4	5	6	0	8	0	3	2	1	4	0	6	3	1	77.7778	35	56.3889	LOC110531870	NA	2K	3k	5k	10K	-998	21355791	21356896	+	NA	out			0	0	0	0	0	0	0	0	0	0	0	-1	1	1	#DIV/0!
NC_035101.1	75819356	1	5	4	3	4	6	0	6	4	1	3	2	3	1	5	4	31.0345	65.2174	48.126	LOC110505889	NA	2K	3k	5k	10K	-976	75820332	75827998	+	NA	out			0.05625	0.0250544	0.0250131	0.142796	0.80794	0.125458	0.0902063	0.0431617	0.161105	1.35714	1.08254	-1.92024	0.508186	1	0.165244
NC_035101.1	75819357	1	5	3	2	1	5	1	5	5	1	5	1	7	1	5	1	26.087	84.6154	55.3512	LOC110505889	NA	2K	3k	5k	10K	-975	75820332	75827998	+	NA	out			0.05625	0.0250544	0.0250131	0.142796	0.80794	0.125458	0.0902063	0.0431617	0.161105	1.35714	1.08254	-1.92024	0.508186	1	0.403249
NC_035101.1	74307647	5	3	3	2	0	5	2	2	4	0	4	0	3	0	4	0	45.4545	100	72.7272	LOC110505840	NA	2K	3k	5k	10K	-965	74308612	74316507	+	NA	out			0.0327712	0.0182458	0.0194301	0.0198078	0.293474	0.018273	0	0.0209549	0.0391083	0.242641	0.268057	-1.01534	1	1	0.473959
NC_035082.1	53827966	1	4	1	5	3	0	5	1	7	0	4	0	3	0	4	0	50	100	75	LOC110526239	NA	2K	3K	5K	10K	-954	53810607	53827012	-	NA	out			0.0578319	0.0731791	0.0163651	0.150149	0.956353	0.00879455	0.0289823	0.0235325	0.0156853	0.249491	0.602922	2.44955	0.625142	1	0.256861
NC_035101.1	21580667	5	0	1	3	5	1	7	0	2	3	0	3	0	6	4	1	81.8182	31.5789	56.6986	LOC110504843	NA	2K	3k	5k	10K	-942	21581609	21587277	+	NA	out			0.471664	0.50827	0.554793	0.531089	6.80219	0.296932	0.182998	0.175121	0.344986	3.21667	5.00943	1.69058	0.123928	0.997178	2.80939
NC_035080.1	81671371	5	0	3	0	3	0	3	0	2	0	2	1	2	1	1	2	100	63.6364	81.8182	hmbox1	NA	2K	3k	5k	10K	-942	81672313	81687413	+	NA	island4084	81671080	81671709	0.122803	0.0699628	0.116836	0.170892	1.58042	0.0923607	0.0944605	0.073046	0.0954282	1.15256	1.36649	1.099	1	1	1.07044
NC_035091.1	51476047	4	3	0	6	2	7	1	4	0	5	0	5	0	6	0	6	25.9259	0	12.9629	LOC110490359	NA	2K	3k	5k	10K	-935	51476982	51591921	+	NA	island14432	51475414	51476078	0.132825	0.0793839	0.0857601	0.101715	1.30195	0.107118	0.0966505	0.1857	0.145077	1.6989	1.50043	-1.55503	0.774671	1	0.0870347
NC_035088.1	31705703	2	2	1	3	3	2	3	3	1	4	0	4	0	4	0	4	47.3684	5.88235	26.6254	mrpl22	NA	2K	3k	5k	10K	-930	31706633	31714496	+	NA	out			0.559377	1.13585	0.843773	0.517098	10.0536	0.966293	0.873969	1.00292	0.791893	11.7604	10.907	-1.42881	0.274928	1	1.63821
NC_035088.1	22369104	6	0	6	1	12	0	5	1	0	6	6	1	5	3	5	1	93.5484	59.2593	76.4039	LOC110537270	NA	2K	3k	5k	10K	-921	22370025	22385587	+	NA	out			0.817479	0.962745	0.589017	0.73111	10.0687	0.587159	0.399955	0.88597	0.734149	8.27708	9.17286	-1.01164	1	1	0.118014
NC_035090.1	74567027	4	1	1	4	3	2	1	3	0	4	1	3	0	3	0	4	47.3684	6.66667	27.0175	LOC110489165	NA	2K	3k	5k	10K	-920	74567947	74603483	+	NA	out			0.0194172	0.0108108	0.0032379	0.00880222	0.134098	0.00270673	0.00121636	0	0.00434475	0.0265125	0.0803053	1.59234	1	1	2.21948
NC_035087.1	32022360	0	4	6	0	0	4	1	4	0	4	0	5	0	4	0	5	36.8421	0	18.4211	c11hxorf67	NA	2K	3k	5k	10K	-916	32023276	32024681	+	NA	out			0	0	0	0	0	0	0	0	0	0	0	-1	1	1	#DIV/0!
NC_035096.1	1986909	1	2	0	2	5	1	0	2	0	5	0	4	0	2	0	4	46.1538	0	23.0769	LOC110498814	NA	2K	3K	5K	10K	-912	1965933	1985997	-	NA	out			0.530891	0.311139	0.535232	0.584609	6.46756	0.385906	0.430857	0.552496	0.520693	6.05284	6.2602	-1.15582	0.707215	1	0.69465
NC_035096.1	12677861	2	1	4	1	3	0	5	3	1	3	1	5	2	3	0	2	73.6842	23.5294	48.6068	LOC110499015	NA	2K	3K	5K	10K	-906	12524608	12676955	-	NA	out			0.00820935	0.00535873	0.0025176	0.00359314	0.0629497	0.00473532	0.00879563	0.00724045	0.00405386	0.0809732	0.0719614	-1.18492	1	1	0.851409
NC_035082.1	64665435	1	4	1	3	0	5	4	1	0	3	0	6	0	4	0	4	31.5789	0	15.7895	LOC110526468	NA	2K	3k	5k	10K	-899	64666334	64674852	+	NA	out			1.25548	1.33601	0.967995	1.30351	15.8355	1.94207	1.97887	2.11705	2.28364	26.79	21.3127	-2.0962	0.00273959	0.077133	1.2036
NC_035086.1	26997932	6	2	4	1	4	2	2	4	1	5	2	5	0	5	2	2	64	22.7273	43.3636	spata22	NA	2K	3K	5K	10K	-892	26993785	26997040	-	NA	out			0.0264907	0	0	0	0.0813568	0	0	0	0	0	0.0406784	1.58853	1	1	2.46475
NC_035078.1	49147795	6	0	1	4	2	1	0	4	3	0	7	0	5	0	2	1	50	94.4444	72.2222	LOC110493808	NA	2K	3k	5k	10K	-891	49148686	49239997	+	NA	out			0.973415	1.07656	0.900996	1.23924	13.6999	0.551987	0.471491	0.682532	0.944086	8.42144	11.0607	1.3205	0.369173	1	2.43751
NC_035081.1	8164642	2	3	7	0	0	7	8	0	0	6	0	6	0	8	0	5	62.963	0	31.4815	fut10	NA	2K	3k	5k	10K	-886	8165528	8177087	+	NA	out			0.0671525	0.10801	0.0929017	0.0879425	1.17144	0.0832084	0.074785	0.081108	0.129111	1.17732	1.17438	-1.21732	1	1	0.28773
NC_035080.1	55352499	1	1	3	1	5	1	5	0	2	3	0	5	2	1	2	0	82.3529	40	61.1765	cnr1	NA	2K	3K	5K	10K	-885	55346439	55351614	-	NA	out			0.0249962	0.0185561	0.0296407	0.0302168	0.341777	0.10221	0.0835118	0.127867	0.0596598	1.2063	0.77404	-3.39643	0.219017	1	1.26165
NC_035100.1	16003241	0	4	2	0	2	3	2	3	2	2	4	0	5	0	2	1	37.5	81.25	59.375	mettl16	NA	2K	3k	5k	10K	-875	16004116	16040384	+	NA	out			0.244951	0.0953338	0.101522	0.23502	2.18818	0.12067	0.0893857	0.147506	0.191568	1.74363	1.9659	1.01371	1	1	1.39379
NC_035080.1	54722933	4	0	3	2	2	4	3	0	4	0	5	0	7	1	4	0	66.6667	95.2381	80.9524	LOC110522093	NA	2K	3k	5k	10K	-875	54723808	54794069	+	NA	out			0.0890011	0.0915871	0.033845	0.0367288	0.804372	0.0807712	0.0707489	0.0792818	0.131116	1.15533	0.979851	-1.66256	0.72677	1	0.887526
NC_035092.1	52462255	2	5	2	6	3	3	2	8	0	3	0	6	0	4	0	4	29.0323	0	14.5161	LOC110492361	NA	2K	3k	5k	10K	-861	52463116	52484938	+	NA	out			0.499981	0.343289	0.362056	0.605599	5.90931	0.354819	0.344649	0.361405	0.407996	4.73125	5.32028	1.00737	1	1	0.933047
NC_035097.1	32111866	4	0	8	0	4	0	4	0	3	2	2	3	6	1	4	0	100	71.4286	85.7143	LOC110500412	NA	2K	3K	5K	10K	-861	32106125	32111005	-	NA	out			0.0706853	0.0196776	0.0157161	0.0720969	0.571147	0.0197068	0.0442796	0.0338988	0.0527213	0.482408	0.526778	-1.03602	1	1	0.74322
NC_035086.1	7311810	3	0	4	0	4	0	6	0	2	1	3	1	3	2	3	2	100	64.7059	82.3529	yipf5	NA	2K	3k	5k	10K	-848	7312658	7325159	+	NA	out			0.607129	0.576185	0.303724	0.691188	7.03575	0.503949	0.456391	0.511742	0.642199	6.78658	6.91116	-1.19484	0.643006	1	0.763192
NC_035078.1	5655246	0	6	2	7	1	7	0	5	6	1	7	3	0	7	2	4	10.7143	50	30.3572	LOC110537251	NA	2K	3k	5k	10K	-842	5656088	5675468	+	NA	out			0.0556303	0.0297341	0.0376011	0.0524542	0.57249	0.0223337	0.0111516	0.034149	0.0477992	0.361377	0.466933	1.21452	1	1	3.82281
NC_035093.1	67754041	4	0	4	0	5	1	4	0	0	4	1	3	0	3	2	2	94.4444	20	57.2222	LOC110494754	NA	2K	3K	5K	10K	-836	67738548	67753205	-	NA	out			0.288336	0.19985	0.264283	0.712229	4.79872	0.216553	0.194631	0.218236	0.354627	3.14122	3.96997	1.22598	0.724088	1	0.988767
NC_035093.1	41233810	2	5	2	4	4	2	0	3	2	2	6	0	3	0	5	0	36.3636	88.8889	62.6262	LOC110494166	NA	2K	3k	5k	10K	-829	41234639	41250314	+	NA	out			0.123801	0.07046	0.0122337	0.024943	0.727525	0.0674967	0.0441191	0.0457383	0.095211	0.808111	0.767818	-1.31414	1	1	0.00778042
NC_035089.1	34003238	0	4	5	2	1	3	1	2	5	0	3	2	1	2	6	0	38.8889	78.9474	58.9181	LOC110486253	NA	2K	3K	5K	10K	-817	33991008	34002421	-	NA	out			4.80615	2.87785	3.39732	4.17246	49.8042	4.7277	4.90048	5.46992	6.54266	69.4018	59.603	-1.73267	0.0102461	0.203089	0.477046
NC_035101.1	12727941	5	0	3	4	4	0	2	1	1	6	3	1	0	3	0	6	73.6842	20	46.8421	trpt1	NA	2K	3K	5K	10K	-815	12723693	12727126	-	NA	out			0.891673	0.489461	0.658984	1.01338	9.98448	0.798307	0.893718	0.738805	1.00415	11.0928	10.5386	-1.38362	0.288971	1	0.582476
NC_035079.1	84386288	8	12	16	15	6	5	6	11	8	3	19	6	10	4	11	6	45.5696	71.6418	58.6057	LOC110520676	NA	2K	3k	5k	10K	-796	84387084	84390188	+	NA	out			1.61118	1.19091	1.32174	2.06522	20.2453	1.36306	1.09978	1.33221	1.77356	17.8371	19.0412	-1.092	0.748528	1	1.90039
NC_035081.1	26578475	0	6	1	7	0	5	0	5	1	3	2	1	1	3	1	6	4.16667	27.7778	15.9722	LOC110523583	NA	2K	3k	5k	10K	-769	26579244	26589393	+	NA	out			0.276182	0.014194	0.0755766	0.227284	1.90917	0.0473837	0.0298108	0.0869413	0.0659177	0.725843	1.31751	1.97601	0.344217	1	2.57602
NC_035082.1	53102690	0	5	0	4	1	5	0	4	2	2	3	1	1	1	2	2	5.26316	57.1429	31.203	LOC110526208	NA	2K	3k	5k	10K	-752	53103442	53114431	+	NA	out			3.82216	1.03562	2.13937	3.04906	32.7392	0.932131	0.759105	0.802961	0.655624	10.2307	21.485	2.50281	0.00281118	0.078569	2.23727
NC_035084.1	61756098	3	0	6	0	3	0	4	0	2	1	2	2	1	3	4	1	100	56.25	78.125	blvra	NA	2K	3k	5k	10K	-752	61756850	61765783	+	NA	out			0.473073	0.430025	0.347746	0.621478	6.09861	0.258399	0.304815	0.259284	0.357166	3.80182	4.95022	1.28705	0.535926	1	1.84735
NC_035089.1	34003169	0	7	1	5	2	5	1	7	4	1	3	2	3	2	3	4	14.2857	59.0909	36.6883	LOC110486253	NA	2K	3K	5K	10K	-748	33991008	34002421	-	NA	out			4.80615	2.87785	3.39732	4.17246	49.8042	4.7277	4.90048	5.46992	6.54266	69.4018	59.603	-1.73267	0.0102461	0.203089	1.29077
NC_035097.1	42692453	2	3	2	2	2	2	1	3	5	0	6	0	1	0	2	2	41.1765	87.5	64.3383	LOC110500679	NA	2K	3k	5k	10K	-745	42693198	42705543	+	NA	out			0.0593841	0.0855749	0.0341735	0.0316706	0.67925	0.0545377	0.073525	0.111683	0.100048	1.08012	0.879685	-1.80327	0.453436	1	0.193404
NC_035077.1	11656412	0	5	0	7	1	7	0	9	1	1	4	2	1	5	2	2	3.44828	44.4444	23.9463	LOC110488652	NA	2K	3K	5K	10K	-741	11650220	11655671	-	NA	out			0.213578	0.325909	0.126631	0.222325	2.86666	0.273465	0.0872126	0.192207	0.217118	2.47006	2.66836	-1.06263	1	1	2.29433
NC_035084.1	61756109	3	0	6	0	3	0	4	0	1	2	3	1	2	2	3	2	100	56.25	78.125	blvra	NA	2K	3k	5k	10K	-741	61756850	61765783	+	NA	out			0.473073	0.430025	0.347746	0.621478	6.09861	0.258399	0.304815	0.259284	0.357166	3.80182	4.95022	1.28705	0.535926	1	1.83882
NC_035102.1	17530853	2	3	4	6	1	7	3	3	7	2	8	2	2	3	4	3	34.4828	67.7419	51.1123	LOC110506519	NA	2K	3K	5K	10K	-740	17341978	17530113	-	NA	out			0.241152	0.230497	0.253205	0.307175	3.39037	0.16642	0.135327	0.161823	0.258788	2.30526	2.84782	1.18044	0.832162	1	1.84604
NC_035080.1	9582356	5	0	4	2	1	1	5	0	1	2	1	2	2	2	2	3	83.3333	40	61.6666	LOC110521337	NA	2K	3K	5K	10K	-738	9565049	9581618	-	NA	out			0.0208217	0.00579639	0.0115737	0.0188778	0.185927	0.017415	0.0104347	0.0166426	0.012424	0.183482	0.184705	-1.12652	1	1	0.833022
NC_035084.1	61756115	2	1	4	2	3	0	4	0	1	2	2	2	1	3	2	3	81.25	37.5	59.375	blvra	NA	2K	3k	5k	10K	-735	61756850	61765783	+	NA	out			0.473073	0.430025	0.347746	0.621478	6.09861	0.258399	0.304815	0.259284	0.357166	3.80182	4.95022	1.28705	0.535926	1	2.96219
NC_035097.1	19995315	0	5	0	3	1	4	4	0	0	3	0	6	0	6	0	3	29.4118	0	14.7059	LOC110500187	NA	2K	3K	5K	10K	-733	19989552	19994582	-	NA	island18746	19994834	19995494	0.420039	0.419999	0.228713	0.264246	4.30585	0.477981	0.249164	0.438509	0.685401	5.88003	5.09294	-1.66253	0.174527	1	1.31239
NC_035077.1	75991222	3	2	1	6	3	0	5	5	3	0	6	0	3	0	5	0	48	100	74	LOC110530250	NA	2K	3K	5K	10K	-722	75979407	75990500	-	NA	out			2.58124	1.90465	2.27144	3.49981	33.6091	2.89156	4.02879	4.58369	3.97109	49.7043	41.6567	-1.86527	0.00943997	0.191516	2.22497
NC_035092.1	28425457	2	1	1	2	3	2	4	0	2	0	0	5	1	2	2	2	66.6667	35.7143	51.1905	LOC110491811	NA	2K	3k	5k	10K	-722	28426179	28428864	+	NA	out			0.0321123	0	0	0	0.0986216	0.0179056	0.016093	0	0	0.117651	0.108136	-1.19801	1	1	0.558603
NC_035081.1	61055311	2	1	2	0	0	4	2	1	3	0	7	2	3	0	5	0	50	90	70	LOC110524331	NA	2K	3k	5k	10K	-711	61056022	61068247	+	NA	out			0.0211648	0.00392795	0	0.0159907	0.129423	0.00786757	0.00707111	0	0.0126288	0.0894496	0.109436	1.07548	1	1	0.270923
NC_035085.1	21355089	6	3	0	2	5	0	5	0	1	3	1	6	0	6	2	3	76.1905	18.1818	47.1861	LOC110531870	NA	2K	3k	5k	10K	-702	21355791	21356896	+	NA	out			0	0	0	0	0	0	0	0	0	0	0	-1	1	1	#DIV/0!
NC_035090.1	51606652	2	4	1	5	0	6	1	5	3	2	3	3	4	0	1	3	16.6667	57.8947	37.2807	LOC110488737	NA	2K	3K	5K	10K	-681	51593940	51605971	-	NA	out			0.0322591	0.0199564	0.00318776	0.0259977	0.258094	0	0	0.0137517	0	0.0414719	0.149783	2.09109	1	1	0.258171
NC_035101.1	2407467	1	2	0	6	3	1	1	2	3	0	2	0	4	0	3	1	31.25	92.3077	61.7788	LOC110504482	NA	2K	3k	5k	10K	-677	2408144	2445552	+	NA	out			2.37256	1.31711	2.1849	3.02173	29.249	1.25221	1.39352	1.57017	1.41843	18.1428	23.6959	1.28235	0.378783	1	0.783112
NC_035105.1	7232459	0	5	3	0	0	0	3	0	3	0	4	0	3	0	2	0	54.5455	100	77.2728	LOC110509586	NA	2K	3K	5K	10K	-673	7203028	7231786	-	NA	out			0.10947	0.096851	0.0786867	0.20258	1.58778	0.0752547	0.0976971	0.139998	0.155693	1.48744	1.53761	-1.14603	1	1	0.521504
NC_035105.1	35420375	0	7	2	4	1	3	0	6	4	3	7	1	2	2	7	2	13.0435	71.4286	42.236	sumf2	NA	2K	3k	5k	10K	-664	35421039	35428450	+	NA	out			0.0872778	0.0453537	0.0931452	0.100231	1.0773	0.181684	0.116637	0.126499	0.152761	1.86851	1.47291	-2.01502	0.388245	1	1.57208
NC_035091.1	47620466	3	3	3	2	3	2	8	1	0	4	2	6	1	3	0	6	68	13.6364	40.8182	LOC110490275	NA	2K	3k	5k	10K	-662	47621128	47625143	+	NA	out			0.0214775	0.0239159	0	0.0194724	0.204523	0.0598786	0.0538169	0.0137334	0.0128154	0.47317	0.338846	-2.11085	1	1	0.682031
NC_035093.1	1303607	4	0	3	0	4	4	0	1	0	5	0	7	1	0	3	6	68.75	18.1818	43.4659	LOC110493345	NA	2K	3k	5k	10K	-662	1304269	1313737	+	NA	out			0.182181	0.233294	0.234935	0.363381	3.33436	0.152374	0.141514	0.250459	0.195669	2.35749	2.84592	1.13702	1	1	0.228224
NC_035100.1	2683434	2	4	3	1	3	1	2	1	4	0	4	0	4	0	3	0	58.8235	100	79.4117	LOC110503533	NA	2K	3k	5k	10K	-660	2684094	2704534	+	NA	out			0.0168786	0.0281922	0	0.0114771	0.177794	0.00470569	0.00422932	0.0242836	0.0151068	0.149316	0.163555	-1.02178	1	1	0.35067
NC_035077.1	32852092	3	4	1	2	5	3	10	0	2	3	0	11	1	6	1	8	67.8571	12.5	40.1786	LOC110522059	NA	2K	3k	5k	10K	-656	32852748	32871150	+	NA	out			0.693667	0.459276	0.521044	0.716019	7.80906	0.313608	0.328838	0.593402	0.64043	5.92936	6.86921	1.06492	0.906996	1	1.54322
NC_035077.1	32852095	3	4	2	1	6	2	8	1	2	3	0	11	0	7	1	8	70.3704	9.375	39.8727	LOC110522059	NA	2K	3k	5k	10K	-653	32852748	32871150	+	NA	out			0.693667	0.459276	0.521044	0.716019	7.80906	0.313608	0.328838	0.593402	0.64043	5.92936	6.86921	1.06492	0.906996	1	1.21553
NC_035077.1	32852103	3	4	1	2	6	2	9	1	2	3	0	9	0	7	1	8	67.8571	10	38.9286	LOC110522059	NA	2K	3k	5k	10K	-645	32852748	32871150	+	NA	out			0.693667	0.459276	0.521044	0.716019	7.80906	0.313608	0.328838	0.593402	0.64043	5.92936	6.86921	1.06492	0.906996	1	1.31248
NC_035090.1	77820221	1	3	1	6	0	2	0	6	6	0	2	3	2	2	3	3	10.5263	61.9048	36.2156	LOC110489228	NA	2K	3K	5K	10K	-642	77801274	77819579	-	NA	out			2.76345	3.2687	3.39635	3.06508	41.1485	2.11756	2.58089	2.97369	2.65401	33.1903	37.1694	1.00608	1	1	4.54428
NC_035090.1	77820220	1	3	0	3	1	4	0	4	7	0	1	4	5	1	5	1	12.5	75	43.75	LOC110489228	NA	2K	3K	5K	10K	-641	77801274	77819579	-	NA	out			2.76345	3.2687	3.39635	3.06508	41.1485	2.11756	2.58089	2.97369	2.65401	33.1903	37.1694	1.00608	1	1	2.26998
NC_035077.1	32852107	3	4	2	1	6	3	9	1	2	3	0	10	0	7	1	8	68.9655	9.67742	39.3215	LOC110522059	NA	2K	3k	5k	10K	-641	32852748	32871150	+	NA	out			0.693667	0.459276	0.521044	0.716019	7.80906	0.313608	0.328838	0.593402	0.64043	5.92936	6.86921	1.06492	0.906996	1	1.2675
NC_035082.1	64665694	4	1	3	4	0	3	5	1	2	0	1	4	0	6	0	8	57.1429	14.2857	35.7143	LOC110526468	NA	2K	3k	5k	10K	-640	64666334	64674852	+	NA	out			1.25548	1.33601	0.967995	1.30351	15.8355	1.94207	1.97887	2.11705	2.28364	26.79	21.3127	-2.0962	0.00273959	0.077133	1.40215
NC_035083.1	67196112	1	4	0	4	0	5	0	7	1	3	2	2	2	4	4	1	4.7619	47.3684	26.0651	LOC110528501	NA	2K	3K	5K	10K	-640	67179658	67195472	-	NA	out			0.204522	0.179157	0.691192	0.58348	5.61669	0.194628	0.204991	0.272018	0.29614	3.08984	4.35326	1.46293	0.364333	1	1.03431
NC_035093.1	48656623	3	1	2	0	7	1	2	4	0	3	0	4	0	6	1	2	70	6.25	38.125	c17h1orf50	NA	2K	3K	5K	10K	-638	48651373	48655985	-	NA	out			0.888153	0.447646	0.698424	1.37314	11.1581	0.875772	0.880819	1.11192	1.33882	13.4384	12.2983	-1.49895	0.170101	1	0.878568
NC_035077.1	25960885	3	0	4	0	3	0	1	0	2	1	2	1	0	3	1	1	100	45.4545	72.7272	LOC110520739	NA	2K	3k	5k	10K	-633	25961518	26001962	+	NA	out			0.0394534	0.00593684	0.0161216	0.00386704	0.211316	0.00237827	0.00961878	0.0109093	0.0292676	0.162234	0.186775	1.03147	1	1	0.255048
NC_035088.1	73025939	2	1	6	0	5	2	2	2	0	3	0	4	1	4	1	0	75	15.3846	45.1923	LOC110538969	NA	2K	3k	5k	10K	-628	73026567	73032183	+	NA	out			0.0230337	0.0170992	0	0	0.124464	0	0.0230866	0.00981902	0.0366505	0.220062	0.172263	-1.56229	1	1	0.445245
NC_035077.1	32852126	1	4	3	0	2	4	3	0	1	7	0	9	0	7	1	5	52.9412	6.66667	29.8039	LOC110522059	NA	2K	3k	5k	10K	-622	32852748	32871150	+	NA	out			0.693667	0.459276	0.521044	0.716019	7.80906	0.313608	0.328838	0.593402	0.64043	5.92936	6.86921	1.06492	0.906996	1	0.686491
NC_035077.1	32852127	3	4	3	0	7	2	8	0	2	3	0	9	0	6	1	7	77.7778	10.7143	44.246	LOC110522059	NA	2K	3k	5k	10K	-621	32852748	32871150	+	NA	out			0.693667	0.459276	0.521044	0.716019	7.80906	0.313608	0.328838	0.593402	0.64043	5.92936	6.86921	1.06492	0.906996	1	1.05377
NC_035087.1	47608883	1	6	4	3	4	2	1	6	6	0	3	1	2	2	4	0	37.037	83.3333	60.1851	LOC110535865	NA	2K	3k	5k	10K	-617	47609500	47613491	+	NA	out			1.11274	1.76838	0.643736	0.528916	13.0481	1.27706	0.996184	0.980935	1.77915	16.1372	14.5926	-1.49397	0.185699	1	1.30585
NC_035077.1	32852134	3	4	3	1	6	2	6	2	2	3	0	8	0	6	1	7	66.6667	11.1111	38.8889	LOC110522059	NA	2K	3k	5k	10K	-614	32852748	32871150	+	NA	out			0.693667	0.459276	0.521044	0.716019	7.80906	0.313608	0.328838	0.593402	0.64043	5.92936	6.86921	1.06492	0.906996	1	0.96014
NC_035077.1	32852139	4	3	2	2	6	0	8	0	2	3	0	9	1	4	1	5	80	16	48	LOC110522059	NA	2K	3k	5k	10K	-609	32852748	32871150	+	NA	out			0.693667	0.459276	0.521044	0.716019	7.80906	0.313608	0.328838	0.593402	0.64043	5.92936	6.86921	1.06492	0.906996	1	1.53694
NC_035088.1	13620476	1	2	4	2	6	0	4	1	3	1	1	4	2	3	0	6	75	30	52.5	LOC110537077	NA	2K	3K	5K	10K	-586	13617112	13619890	-	NA	out			0.0465565	0.0691228	0.0414053	0.19698	1.153	0.657643	0.326643	0.813706	0.574113	7.56506	4.35903	-7.36466	5.31e-07	9.39e-05	1.19845
NC_035077.1	32852171	3	4	2	2	7	2	9	1	2	3	1	9	0	6	0	9	70	10	40	LOC110522059	NA	2K	3k	5k	10K	-577	32852748	32871150	+	NA	out			0.693667	0.459276	0.521044	0.716019	7.80906	0.313608	0.328838	0.593402	0.64043	5.92936	6.86921	1.06492	0.906996	1	0.907411
NC_035104.1	11716257	3	8	3	5	2	2	2	5	5	3	4	1	3	1	2	1	33.3333	70	51.6667	LOC110508561	NA	2K	3k	5k	10K	-573	11716830	11791297	+	NA	out			0.336476	0.295356	0.260618	0.32029	3.9567	0.331962	0.209546	0.301437	0.386337	3.93412	3.94541	-1.22194	0.720894	1	0.5946
NC_035088.1	63350727	1	5	4	3	0	5	3	0	0	4	0	6	0	4	0	4	38.0952	0	19.0476	LOC110538943	NA	2K	3k	5k	10K	-571	63351298	63367694	+	NA	out			0.0210413	0.00878631	0.0116958	0.0572308	0.321357	0.0117325	0.013181	0.0168181	0.00313877	0.146429	0.233893	1.43912	1	1	1.2303
NC_035086.1	11021516	4	4	0	5	1	4	0	3	2	0	4	3	3	0	6	0	23.8095	83.3333	53.5714	LOC110533387	NA	2K	3k	5k	10K	-570	11022086	11038825	+	NA	out			0.182916	0.160651	0.181007	0.221897	2.45054	0.112048	0.0929585	0.148262	0.150649	1.60659	2.02856	1.21809	0.803917	1	1.19675
NC_035083.1	22697541	2	2	1	3	1	4	1	1	5	0	2	3	3	0	3	0	33.3333	81.25	57.2917	LOC110527622	NA	2K	3k	5k	10K	-562	22698103	22706827	+	NA	out			0.11863	0.0605448	0.048356	0.107555	1.08153	0.132294	0.0445881	0.164354	0.117975	1.45726	1.26939	-1.59103	0.754139	1	1.96517
NC_035089.1	29173315	3	1	1	6	2	5	0	7	3	2	3	2	2	2	7	0	24	71.4286	47.7143	il2rb2	NA	2K	3k	5k	10K	-559	29173874	29181389	+	NA	out			0.0459041	0.0383367	0.0153094	0.0520231	0.4868	0	0.00575116	0	0.0205428	0.0815626	0.284181	2.61394	0.500095	1	0.857162
NC_035101.1	81000897	0	8	0	9	0	4	0	4	1	3	2	2	2	2	0	4	0	31.25	15.625	LOC110504277	NA	2K	3K	5K	10K	-554	80903350	81000343	-	NA	out			0.140949	0.115857	0.064061	0.0951372	1.34079	0.0733858	0.0445654	0.0699411	0.108246	0.941783	1.14129	1.13507	1	1	2.4148
NC_035103.1	4596408	5	2	2	0	6	0	2	5	0	5	0	4	0	5	2	5	68.1818	9.52381	38.8528	LOC110507381	NA	2K	3k	5k	10K	-552	4596960	4601890	+	NA	out			0.0524764	0	0	0	0.161163	0	0	0	0	0	0.0805813	2.16583	1	1	1.4375
NC_035104.1	22987727	4	0	0	3	1	2	3	0	2	0	0	5	0	3	0	3	61.5385	15.3846	38.4616	LOC110508765	NA	2K	3K	5K	10K	-542	22985941	22987185	-	NA	out			0	0	0	0	0	0	0	0	0	0	0	-1	1	1	#DIV/0!
NC_035086.1	65831575	1	2	4	3	3	3	2	5	3	0	6	2	1	1	6	0	43.4783	84.2105	63.8444	LOC110534562	NA	2K	3k	5k	10K	-532	65832107	65874521	+	NA	out			0.0152517	0.0237766	0.0108514	0.00737486	0.18521	0.00680341	0.00407646	0.0091023	0.0145608	0.108543	0.146876	1.18704	1	1	0.0184986
NC_035103.1	4596408	5	2	2	0	6	0	2	5	0	5	0	4	0	5	2	5	68.1818	9.52381	38.8528	LOC110507378	NA	2K	3k	5k	10K	-517	4596925	4612932	+	NA	out			0.193974	0.50399	0.13178	0.212503	3.35279	0.222326	0.297028	0.251512	0.549773	4.20347	3.77813	-1.52765	0.366684	1	0.771129
NC_035094.1	10326366	2	5	3	5	2	4	3	4	0	5	0	7	0	7	0	3	35.7143	0	17.8572	LOC110495679	NA	2K	3K	5K	10K	-508	10323653	10325858	-	NA	out			0.0195498	0	0	0.0354493	0.175498	0	0	0	0	0	0.087749	2.2695	1	1	1.78022
NC_035104.1	22987691	4	0	0	3	1	2	3	0	1	1	0	5	0	3	0	3	61.5385	7.69231	34.6154	LOC110508765	NA	2K	3K	5K	10K	-506	22985941	22987185	-	NA	out			0	0	0	0	0	0	0	0	0	0	0	-1	1	1	#DIV/0!
NC_035087.1	69424094	2	4	2	3	1	2	0	4	3	0	3	0	3	0	3	1	27.7778	92.3077	60.0427	LOC110536365	NA	2K	3k	5k	10K	-498	69424592	69454775	+	NA	out			0.108589	0.100234	0.0838669	0.111405	1.31767	0.111536	0.0859244	0.180897	0.155163	1.69211	1.50489	-1.53243	0.774671	1	1.10459
NC_035101.1	81153556	1	6	0	4	0	5	0	3	4	3	5	7	1	5	2	5	5.26316	37.5	21.3816	LOC110505976	NA	2K	3K	5K	10K	-497	81152558	81153059	-	NA	out			0	0	0	0	0	0	0	0	0	0	0	-1	1	1	#DIV/0!
NC_035084.1	76655849	8	1	6	0	8	0	3	2	4	4	1	8	2	5	2	3	89.2857	31.0345	60.1601	LOC110531015	NA	2K	3k	5k	10K	-486	76656335	76672855	+	NA	out			0.018273	0.0319747	0.0139296	0.0378675	0.330806	0.00582222	0.0104656	0.0133535	0.0155761	0.143425	0.237116	1.48605	1	1	0.336571
NC_035086.1	49079829	3	3	2	5	2	2	2	4	8	0	6	1	2	0	5	1	39.1304	91.3043	65.2173	LOC110534272	NA	2K	3k	5k	10K	-484	49080313	49108754	+	NA	out			0.796062	1.10425	0.780803	0.938953	11.8251	1.07207	0.867797	1.68512	1.38067	15.9183	13.8717	-1.64927	0.0733444	0.736587	0.121945
NC_035077.1	49186922	5	0	8	1	7	1	6	1	3	2	2	3	1	3	2	4	89.6552	40	64.8276	LOC110524813	NA	2K	3k	5k	10K	-472	49187394	49202767	+	NA	out			1.17537	0.512279	0.833264	1.0631	11.7261	0.494271	0.286784	0.609866	0.478711	5.96643	8.84627	1.57232	0.1927	1	1.28207
NC_035078.1	19203187	4	1	6	0	7	0	5	0	4	1	2	3	2	2	2	1	95.6522	58.8235	77.2378	LOC110488056	NA	2K	3k	5k	10K	-447	19203634	19213455	+	NA	out			0.0175634	0.00488934	0	0.0119428	0.108199	0	0	0.0280765	0.00523992	0.100337	0.104268	-1.06454	1	1	0.852774
NC_035094.1	50442327	0	6	0	5	3	0	1	7	5	0	2	0	3	0	3	2	18.1818	86.6667	52.4243	LOC110496600	NA	2K	3K	5K	10K	-437	50429430	50441890	-	NA	out			0.806401	0.420072	0.658695	0.822113	8.88057	0.548063	0.541145	0.792269	0.726916	8.33373	8.60715	-1.1629	0.7069	1	0.160929
NC_035088.1	19224114	5	0	3	4	4	0	5	0	3	2	1	3	0	6	4	2	80.9524	38.0952	59.5238	LOC110537228	NA	2K	3k	5k	10K	-429	19224543	19241615	+	NA	out			0.0277863	0.00843842	0.00224654	0	0.120056	0	0	0	0	0	0.0600281	1.86849	1	1	1.16779
NC_035083.1	68936576	1	3	0	6	0	4	4	4	3	0	3	1	3	1	4	0	22.7273	86.6667	54.697	snta1	NA	2K	3K	5K	10K	-423	68869670	68936153	-	NA	out			0.58965	0.516463	0.419989	0.486963	6.55405	0.328423	0.338087	0.442993	0.606909	5.45865	6.00635	-1.02701	1	1	0.197081
NC_035079.1	74638066	6	0	8	0	4	0	6	0	1	2	5	1	1	4	0	0	100	50	75	LOC110505427	NA	2K	3K	5K	10K	-417	74635463	74637649	-	NA	out			0.0591589	0.0219584	0	0.0178786	0.308907	0	0	0.0252188	0.0235329	0.146407	0.227657	1.4003	1	1	0.564627
NC_035087.1	14495051	0	5	0	3	0	6	0	3	1	2	4	2	1	3	1	4	0	38.8889	19.4444	LOC110535405	NA	2K	3k	5k	10K	-413	14495464	14559976	+	NA	out			0.402436	0.280636	0.238408	0.313348	4.00927	0.276581	0.148077	0.303496	0.368569	3.48235	3.74581	-1.07173	1	1	2.23494
NC_035099.1	20882216	0	7	0	6	0	5	0	8	3	2	0	3	3	8	3	2	0	37.5	18.75	LOC110502569	NA	2K	3K	5K	10K	-411	20790867	20881805	-	NA	out			0.0147014	0.00686504	0.00253061	0.00515958	0.0927698	0.00899071	0.00760522	0.00363893	0.0147146	0.112374	0.102572	-1.20007	1	1	0.487473
NC_035094.1	57352445	7	3	3	5	2	2	2	5	1	1	0	4	0	7	0	3	48.2759	6.25	27.263	LOC110496717	NA	2K	3k	5k	10K	-406	57352851	57355317	+	NA	out			0.804149	0.992775	0.497513	1.4423	12.1041	0.331417	0.175216	0.782476	0.834479	6.60243	9.35326	1.4792	0.260339	1	0.708484
NC_035079.1	75715348	1	4	5	2	1	5	0	5	0	3	0	6	0	5	0	5	30.4348	0	15.2174	LOC110520550	NA	2K	3k	5k	10K	-398	75715746	75764232	+	NA	out			0.0168996	0.00396173	0.00395519	0.00887055	0.10769	0.000991904	0.00802342	0.0102374	0.0106145	0.0941097	0.1009	-1.03542	1	1	0.627914
NC_035087.1	14495073	0	7	0	4	0	7	0	5	0	5	3	3	1	2	3	3	0	35	17.5	LOC110535405	NA	2K	3k	5k	10K	-391	14495464	14559976	+	NA	out			0.402436	0.280636	0.238408	0.313348	4.00927	0.276581	0.148077	0.303496	0.368569	3.48235	3.74581	-1.07173	1	1	0.638036
NC_035080.1	48781495	4	2	4	3	6	0	2	3	0	8	3	4	2	1	1	5	66.6667	25	45.8334	zbtb25	NA	2K	3K	5K	10K	-356	48777018	48781139	-	NA	out			0	0.0699026	0	0.0189717	0.281417	0.0350033	0.0419464	0.053521	0.0249716	0.502794	0.392106	-1.81131	1	1	0.749956
NC_035078.1	53540100	2	1	0	5	0	7	1	7	2	4	6	0	2	3	4	1	13.0435	63.6364	38.34	sf3b3	NA	2K	3K	5K	10K	-345	53489562	53539755	-	NA	out			0.374613	0.244928	0.231534	0.331849	3.84677	0.325778	0.243712	0.501055	0.484991	4.92959	4.38818	-1.56465	0.179801	1	0.529024
NC_035079.1	47511006	3	2	3	2	4	1	2	0	4	0	10	0	3	0	5	0	70.5882	100	85.2941	LOC110505228	NA	2K	3K	5K	10K	-319	47509840	47510687	-	NA	out			0	0	0	0	0	0	0	0	0	0	0	-1	1	1	#DIV/0!
NC_035096.1	1431995	5	1	2	3	3	5	4	2	3	1	7	0	7	0	4	0	56	95.4545	75.7272	capn15	NA	2K	3k	5k	10K	-315	1432310	1524174	+	NA	out			0.0384956	0.0308427	0.0171182	0.0383068	0.402436	0.0565417	0.0545821	0.0834521	0.0845963	0.889282	0.645859	-2.29001	0.375237	1	1.53165
NC_035092.1	32987170	6	2	3	3	3	3	3	2	5	0	6	0	3	0	8	0	60	100	80	LOC110491869	NA	2K	3K	5K	10K	-311	32983956	32986859	-	NA	out			0.0148508	0	0	0	0.0456091	0.0165615	0.0148849	0	0	0.108819	0.0772142	-1.48404	1	1	1.19079
NC_035101.1	63288294	0	3	1	4	0	6	0	4	1	3	5	4	3	3	0	7	5.55556	34.6154	20.0855	LOC110505684	NA	2K	3k	5k	10K	-304	63288598	63291156	+	NA	out			0.016853	0	0	0	0.051758	0	0	0	0	0	0.025879	1.37441	1	1	0.702439
NC_035098.1	38679302	1	4	1	4	1	4	3	4	0	8	0	5	0	7	0	5	27.2727	0	13.6364	LOC110501862	NA	2K	3K	5K	10K	-288	38587833	38679014	-	NA	out			0.227974	0.101648	0.0820255	0.118783	1.70607	0.0290101	0.0346064	0.0526238	0.0293507	0.466957	1.08651	2.57649	0.289436	1	1.55257
NC_035081.1	59821328	4	1	5	4	4	4	2	3	0	5	2	4	0	4	0	7	55.5556	9.09091	32.3233	LOC110524294	NA	2K	3K	5K	10K	-254	59790115	59821074	-	NA	out			0.240987	0.161318	0.133797	0.282898	2.65717	0.316902	0.2192	0.676948	0.460472	5.27049	3.96383	-2.38203	0.0215859	0.335853	3.06108
NC_035088.1	62344883	2	0	5	0	4	0	3	0	2	3	2	1	3	2	1	2	100	50	75	LOC110538053	NA	2K	3K	5K	10K	-245	62340717	62344638	-	NA	out			0.0109961	0	0	0.00996955	0.0662414	0	0	0	0	0	0.0331207	1.47918	1	1	0.326098
NC_035103.1	25614803	3	0	3	0	2	1	5	0	4	2	2	0	0	5	3	0	92.8571	56.25	74.5536	LOC110507868	NA	2K	3K	5K	10K	-245	25510977	25614558	-	NA	out			2.73587	0.945329	0.571353	0.887843	16.3515	0.756366	0.812918	1.21454	2.58669	16.8321	16.5918	-1.25768	0.500272	1	0.0363986
NC_035096.1	659884	6	6	5	0	4	2	4	5	2	0	5	0	7	0	4	0	59.375	100	79.6875	LOC110498797	NA	2K	3K	5K	10K	-241	625324	659643	-	NA	out			0.115608	0.0685644	0.0435854	0.169755	1.2826	0.0322311	0.0768289	0.118921	0.0794791	0.975699	1.12915	1.05626	1	1	1.35202
NC_035084.1	82504293	1	1	4	1	2	2	5	1	0	3	1	3	0	2	0	3	70.5882	8.33333	39.4608	pecr	NA	2K	3K	5K	10K	-227	82493935	82504066	-	NA	out			0.293698	0.0521372	0.143851	0.239265	2.37065	0.0332275	0.0639939	0.010887	0.0406368	0.492216	1.43143	3.35809	0.065705	0.686843	1.20153
NC_035081.1	78606607	2	4	1	8	6	1	1	5	0	5	0	8	0	3	0	4	35.7143	0	17.8572	LOC110524684	NA	2K	3k	5k	10K	-217	78606824	78612231	+	NA	out			0	0	0	0	0	0	0	0	0	0	0	-1	1	1	#DIV/0!
NC_035079.1	63456914	0	6	0	5	0	3	0	5	2	5	5	1	0	5	0	3	0	33.3333	16.6667	LOC110505381	NA	2K	3k	5k	10K	-216	63457130	63458343	+	NA	out			0	0	0	0	0	0	0	0	0	0	0	-1	1	1	#DIV/0!
NC_035080.1	33605769	5	1	6	5	7	3	3	3	0	5	3	2	1	3	1	9	63.6364	20.8333	42.2349	LOC110521787	NA	2K	3K	5K	10K	-215	33595259	33605554	-	NA	out			0.666003	0.438439	0.458205	0.812697	7.74393	0.326983	0.277088	0.374975	0.474875	4.64016	6.19205	1.33827	0.439023	1	0.67133
NC_035105.1	1013230	10	4	19	4	18	5	18	4	1	2	8	6	1	4	1	4	79.2683	40.7407	60.0045	trnad-guc	NA	2K	3K	5K	10K	-209	1012951	1013021	-	NA	out			0	0	0	0	0	0	0	0	0	0	0	-1	1	1	#DIV/0!
NC_035094.1	55978071	0	10	0	2	0	9	0	7	6	6	2	6	1	7	2	7	0	29.7297	14.8649	LOC110496683	NA	2K	3K	5K	10K	-205	55965322	55977866	-	NA	out			3.15244	2.28535	7.084	2.7054	51.555	1.50283	1.01991	1.20902	2.13743	18.7518	35.1534	2.35991	0.0104137	0.205621	1.21464
NC_035079.1	63456944	0	6	0	5	0	3	0	5	4	3	4	1	0	5	0	3	0	40	20	LOC110505381	NA	2K	3k	5k	10K	-186	63457130	63458343	+	NA	out			0	0	0	0	0	0	0	0	0	0	0	-1	1	1	#DIV/0!
NC_035093.1	32552074	6	2	7	0	4	5	7	0	0	5	0	8	0	6	0	5	77.4194	0	38.7097	cast	NA	2K	3K	5K	10K	-166	32546764	32551908	-	NA	out			41.7689	7.98051	33.7182	31.744	379.933	4.76738	3.56224	4.21288	6.18198	59.98	219.956	5.14129	3.08e-07	5.88e-05	2.38878
NC_035093.1	37275072	0	4	0	5	0	3	0	5	1	3	1	1	3	1	1	4	0	40	20	LOC110494074	NA	2K	3K	5K	10K	-166	37268718	37274906	-	NA	out			0.209049	0.0620754	0.154933	0.486467	2.98752	0.132106	0.0349214	0.169319	0.465685	2.47722	2.73237	-1.02422	1	1	0.288956
NC_035093.1	37275071	0	9	0	4	0	7	0	8	1	5	4	2	3	5	3	2	0	44	22	LOC110494074	NA	2K	3K	5K	10K	-165	37268718	37274906	-	NA	out			0.209049	0.0620754	0.154933	0.486467	2.98752	0.132106	0.0349214	0.169319	0.465685	2.47722	2.73237	-1.02422	1	1	0.220207
NC_035081.1	21524697	3	10	4	3	0	3	3	4	0	6	0	9	0	5	0	7	33.3333	0	16.6667	trnaa-ugc	NA	2K	3k	5k	10K	-123	21524820	21524891	+	NA	out			0	0	0	0	0	0	0	0	0	0	0	-1	1	1	#DIV/0!
NC_035081.1	21524703	5	8	3	4	0	3	2	5	0	6	0	9	0	5	0	7	33.3333	0	16.6667	trnaa-ugc	NA	2K	3k	5k	10K	-117	21524820	21524891	+	NA	out			0	0	0	0	0	0	0	0	0	0	0	-1	1	1	#DIV/0!
NC_035081.1	21524704	4	6	5	5	0	3	3	5	0	7	1	10	0	4	0	13	38.7097	2.85714	20.7834	trnaa-ugc	NA	2K	3k	5k	10K	-116	21524820	21524891	+	NA	out			0	0	0	0	0	0	0	0	0	0	0	-1	1	1	#DIV/0!
NC_035084.1	71568896	5	0	3	0	4	0	2	1	2	4	3	4	2	3	3	3	93.3333	41.6667	67.5	LOC110530651	NA	2K	3K	5K	10K	-105	71563522	71568791	-	NA	out			0	0	0	0	0	0	0	0	0	0	0	-1	1	1	#DIV/0!
NC_035081.1	21524727	5	8	5	2	0	3	4	3	0	6	1	9	1	4	1	6	46.6667	10.7143	28.6905	trnaa-ugc	NA	2K	3k	5k	10K	-93	21524820	21524891	+	NA	out			0	0	0	0	0	0	0	0	0	0	0	-1	1	1	#DIV/0!
NC_035081.1	21524728	6	4	5	6	0	3	3	4	0	7	2	9	0	4	2	10	45.1613	11.7647	28.463	trnaa-ugc	NA	2K	3k	5k	10K	-92	21524820	21524891	+	NA	out			0	0	0	0	0	0	0	0	0	0	0	-1	1	1	#DIV/0!
NC_035103.1	18914651	3	4	0	5	1	4	0	6	2	2	5	2	1	2	2	2	17.3913	55.5556	36.4734	LOC110507700	NA	2K	3K	5K	10K	-88	18910917	18914563	-	NA	out			0.614915	1.42213	1.08324	0.675442	12.5142	1.23962	0.841521	1.49717	1.42531	15.9662	14.2402	-1.53305	0.170349	1	0.911638
NC_035089.1	44656708	1	4	1	3	2	2	2	3	0	4	0	5	0	2	0	5	33.3333	0	16.6667	LOC110486621	NA	2K	3k	5k	10K	-85	44656793	44671633	+	NA	out			0.133673	0.129434	0.0542724	0.18179	1.60757	0.113423	0.0902902	0.111489	0.152586	1.49683	1.5522	-1.13969	1	1	0.102313
NC_035101.1	15693978	0	3	0	7	0	6	0	6	2	3	0	2	3	1	0	3	0	35.7143	17.8572	LOC110504753	NA	2K	3K	5K	10K	-84	15691642	15693894	-	NA	out			0	0	0	0	0	0	0	0	0	0	0	-1	1	1	#DIV/0!
NC_035097.1	41492312	3	4	2	2	0	5	1	6	3	5	7	1	4	1	4	1	26.087	69.2308	47.6589	LOC110500631	NA	2K	3k	5k	10K	-81	41492393	41499529	+	NA	out			1.05748	0.982397	0.85986	0.991622	12.7055	0.653659	0.720731	0.819148	0.88698	9.88382	11.2946	1.03866	0.937103	1	1.27141
NC_035097.1	42441953	3	3	0	4	2	1	0	7	4	1	4	0	3	1	2	0	25	86.6667	55.8334	LOC110500944	NA	2K	3K	5K	10K	-68	42415495	42441885	-	NA	out			0	0	0	0	0	0	0	0	0	0	0	-1	1	1	#DIV/0!
NC_035101.1	21244920	4	2	3	1	7	1	6	1	3	3	1	7	0	7	1	3	80	20	50	LOC110504297	NA	2K	3k	5k	10K	-67	21244987	21249522	+	NA	out			0	0	0	0.00862006	0.0280754	0	0	0	0	0	0.0140377	1.20309	1	1	1.30212
NC_035098.1	21927871	3	4	5	0	5	4	4	1	0	7	1	6	1	5	0	4	65.3846	8.33333	36.859	LOC110501601	NA	2K	3k	5k	10K	-60	21927931	21930386	+	NA	island19429	21927785	21928794	0	0.0391067	0	0	0.122869	0.0391649	0	0	0	0.134019	0.128444	-1.16425	1	1	0.0873011
NC_035088.1	54723769	3	1	4	3	2	2	2	1	1	3	0	6	0	5	0	3	61.1111	5.55556	33.3333	LOC110537849	NA	2K	3K	5K	10K	-54	54721507	54723715	-	NA	out			0	0	0.190994	0	0.697804	0	0	0	0	0	0.348902	6.1297	0.262333	1	0.330289
NC_035092.1	4064501	2	1	1	5	1	2	1	2	3	1	4	0	4	0	3	1	33.3333	87.5	60.4167	LOC110491277	NA	2K	3K	5K	10K	-51	4059676	4064450	-	NA	out			0.0090318	0.0301716	0	0.081886	0.389235	0.886348	0.018105	0.889385	0.0107783	5.81084	3.10004	-14.25	0.000487746	0.0211217	1.4703
NC_035085.1	56430475	2	4	2	5	2	5	1	5	0	6	0	7	0	6	0	5	26.9231	0	13.4616	LOC110532631	NA	2K	3k	5k	10K	-43	56430518	56448687	+	NA	out			0.510307	0.444022	0.337745	0.406715	5.52092	0.410272	0.242654	0.309612	0.767607	5.48256	5.50174	-1.21604	0.674239	1	0.0208412
NC_035090.1	49935096	1	9	2	5	0	5	0	5	1	4	2	2	4	3	6	1	11.1111	56.5217	33.8164	LOC110488676	NA	2K	3K	5K	10K	-34	49932393	49935062	-	NA	out			0.3392	0.431668	0.3304	0.541843	5.36989	0.234168	0.307599	0.454448	0.327689	4.2291	4.79949	1.02484	1	1	0.169935
NC_035092.1	52535676	3	3	5	0	4	5	6	1	1	3	0	3	2	3	0	5	66.6667	17.6471	42.1569	LOC110491116	NA	2K	3K	5K	10K	-13	52508966	52535663	-	NA	out			0.0129229	0.01439	0	0.00439365	0.09921	0.00900713	0.00161906	0.00413165	0.00192773	0.054717	0.0769635	1.15314	1	1	0.822867
NC_035088.1	54723710	5	1	7	2	5	0	4	1	3	1	2	6	2	2	2	2	84	45	64.5	LOC110537849	Body	NA	NA	NA	NA	5	54721507	54723715	-	FirstExon	out			0	0	0.190994	0	0.697804	0	0	0	0	0	0.348902	6.1297	0.262333	1	0.702439
NC_035089.1	59060893	3	0	1	2	2	1	4	1	6	0	5	0	3	0	3	0	71.4286	100	85.7143	LOC110487432	Body	NA	NA	NA	NA	8	59060885	59067001	+	FirstExon	out			0	0	0	0	0	0	0	0	0	0	0	-1	1	1	#DIV/0!
NC_035087.1	39962103	1	7	4	3	3	5	4	3	0	10	0	12	0	2	0	7	40	0	20	LOC110535024	Body	NA	NA	NA	NA	19	39954446	39962122	-	FirstExon	out			0.0617944	0.00625545	0	0.162983	0.740265	0	0.0394138	0.0143685	0.00670398	0.201456	0.47086	2.26733	0.625142	1	1.12929
NC_035090.1	48847502	2	0	5	0	5	0	5	0	4	1	1	3	1	3	2	0	100	53.3333	76.6667	LOC110488624	Body	NA	NA	NA	NA	20	48847482	48852401	+	FirstExon	out			0	0.0195216	0	0	0.0613348	0	0	0	0.0104607	0.0312729	0.0463039	1.12808	1	1	0.67871
NC_035087.1	49518579	7	1	5	0	5	0	0	4	0	4	4	2	0	1	0	5	77.2727	25	51.1364	LOC110535059	Body	NA	NA	NA	NA	41	49518538	49523505	+	FirstExon	out			0.0173619	0.00966648	0	0	0.0836919	0	0	0	0	0	0.0418459	1.60543	1	1	2.64503
NC_035086.1	59618883	2	0	5	0	4	0	3	0	0	3	2	2	3	1	3	2	100	50	75	LOC110533183	Body	NA	NA	NA	NA	42	59618841	59622343	+	NA	out			0.0738684	0.0822548	0.0875937	0.100458	1.13251	0.0823771	0.0246793	0.0787231	0	0.605759	0.869137	1.43186	1	1	0.264551
NC_035105.1	7236655	0	5	0	4	0	5	0	9	1	5	0	5	2	3	3	1	0	30	15	LOC110509587	Body	NA	NA	NA	NA	50	7236605	7263947	+	NA	out			0.0157725	0.0263448	0.00561096	0.0386101	0.277465	0.0158304	0.00316174	0	0.00752902	0.0877556	0.18261	1.68452	1	1	1.18249
NC_035083.1	6035600	0	9	0	9	0	4	7	1	0	9	0	10	0	3	0	3	23.3333	0	11.6667	LOC110527307	Body	NA	NA	NA	NA	55	6035545	6041665	+	FirstExon	out			0.0211372	0.0156913	0	0.0127759	0.155826	0.00785729	0	0	0.00840818	0.0520238	0.103925	1.45158	1	1	0.578505
NC_035083.1	6035601	0	3	0	5	0	5	5	0	0	6	0	6	0	5	0	5	27.7778	0	13.8889	LOC110527307	Body	NA	NA	NA	NA	56	6035545	6041665	+	FirstExon	out			0.0211372	0.0156913	0	0.0127759	0.155826	0.00785729	0	0	0.00840818	0.0520238	0.103925	1.45158	1	1	0.578505
NC_035085.1	15912232	2	3	2	4	0	5	0	4	1	1	5	0	3	0	1	2	20	76.9231	48.4616	LOC110531743	Body	NA	NA	NA	NA	58	15909953	15912290	-	FirstExon	out			0	0	0	0	0	0	0	0	0	0	0	-1	1	1	#DIV/0!
NC_035097.1	12084947	0	5	0	6	0	8	0	5	2	3	2	4	2	5	1	4	0	30.4348	15.2174	LOC110499970	Body	NA	NA	NA	NA	71	12082416	12085018	-	FirstExon	out			0.646157	0.62727	0.235759	0.645918	6.92036	0.314101	0.132849	0.296638	0.177948	2.96683	4.94359	1.84875	0.125797	0.99946	2.24179
NC_035082.1	67426607	2	0	1	4	2	1	3	1	3	0	3	0	1	1	4	0	57.1429	91.6667	74.4048	LOC110526964	Body	NA	NA	NA	NA	75	67407852	67426682	-	FirstExon	out			0.0160314	0.00255021	0.00203681	0.00415279	0.0782145	0	0	0.00292886	0.00546615	0.0251742	0.0516943	1.27796	1	1	0.181778
NC_035093.1	69841984	2	3	3	1	1	2	0	1	3	0	5	0	5	1	4	0	46.1538	94.4444	70.2991	npff	Body	NA	NA	NA	NA	78	69841906	69845491	+	FirstExon	out			0.0360794	0.0133918	0	0	0.152881	0.0134117	0.0482161	0	0	0.214813	0.183847	-1.38757	1	1	0.810279
NC_035094.1	10326366	2	5	3	5	2	4	3	4	0	5	0	7	0	7	0	3	35.7143	0	17.8572	rcbtb1	Body	NA	NA	NA	NA	83	10326283	10336206	+	FirstExon	out			0.0434571	0.0338736	0.0463786	0.02758	0.499164	0.0387702	0.013067	0.0500182	0.0726049	0.546348	0.522756	-1.27696	1	1	0.644494
NC_035089.1	28873637	3	1	1	3	3	2	2	2	3	0	4	0	5	0	3	0	52.9412	100	76.4706	LOC110485142	Body	NA	NA	NA	NA	119	28864595	28873756	-	FirstExon	island12492	28872959	28873835	0.0282429	0	0.00418633	0.00426769	0.115933	0	0	0	0.00561739	0.0167936	0.0663631	1.59848	1	1	0.13074
NC_035097.1	10910032	6	0	3	0	4	0	4	0	1	3	5	0	0	4	2	1	100	50	75	LOC110501017	Body	NA	NA	NA	NA	164	10909868	10911100	+	FirstExon	out			0.104932	0.155793	0.0311071	0.126847	1.33853	0.273042	0.245401	0.268386	0.834817	5.0992	3.21887	-4.361	0.000570693	0.0236776	1.12241
NC_035086.1	59619012	1	1	4	0	6	0	7	0	2	2	4	4	4	1	3	2	94.7368	59.0909	76.9138	LOC110533183	Body	NA	NA	NA	NA	171	59618841	59622343	+	NA	out			0.0738684	0.0822548	0.0875937	0.100458	1.13251	0.0823771	0.0246793	0.0787231	0	0.605759	0.869137	1.43186	1	1	0.850058
NC_035093.1	63823386	2	2	2	1	5	0	5	0	1	2	0	3	0	3	0	3	82.3529	8.33333	45.3431	LOC110494676	Body	NA	NA	NA	NA	197	63809509	63823583	-	FirstExon	out			0.0337048	0.00682388	0.00272505	0.00555603	0.153004	0.00341701	0.0030711	0	0.0146264	0.0661785	0.109591	1.32329	1	1	0.0793388
NC_035087.1	41121185	0	9	0	5	0	7	0	8	2	9	5	10	0	5	1	7	0	20.5128	10.2564	LOC110535722	Body	NA	NA	NA	NA	202	41120983	41181867	+	FirstExon	out			0.267042	0.23347	0.275922	0.340368	3.67033	0.21012	0.138442	0.203819	0.28825	2.68044	3.17538	1.1029	1	1	2.57811
NC_035083.1	40886500	1	2	5	1	2	2	5	1	3	0	7	0	3	0	4	0	68.4211	100	84.2105	nhe3	Body	NA	NA	NA	NA	209	40886291	40904179	+	FirstExon	out			0.012054	0.0026845	0	0	0.0454541	0	0	0	0	0	0.022727	1.32881	1	1	1.51876
NC_035105.1	10395094	4	0	4	1	5	0	4	0	2	0	2	2	3	0	1	2	94.4444	66.6667	80.5556	LOC110509616	Body	NA	NA	NA	NA	216	10394878	10399753	+	FirstExon	out			0.0353789	0	0	0.016038	0.160889	0	0	0	0	0	0.0804445	2.16384	1	1	0.961077
NC_035080.1	71547531	2	2	7	1	0	7	0	3	0	5	1	3	0	3	0	7	40.9091	5.26316	23.0861	LOC110522454	Body	NA	NA	NA	NA	217	71547314	71785455	+	FirstExon	out			0.0170231	0.00645303	0.000805299	0.00443314	0.0899361	0.00161566	0.00181512	0.00138959	0.0025934	0.0238316	0.0568839	1.3605	1	1	1.03964
NC_035092.1	54787523	3	3	4	0	0	5	1	2	0	6	0	8	1	4	0	5	44.4444	4.16667	24.3055	LOC110492412	Body	NA	NA	NA	NA	229	54787294	54802407	+	FirstExon	out			0.00570688	0.00317739	0	0.00776113	0.0527875	0	0	0	0	0	0.0263938	1.38186	1	1	1.63779
NC_035093.1	8231391	4	3	7	4	0	7	3	3	0	6	1	4	0	7	0	6	45.1613	4.16667	24.664	LOC110493486	Body	NA	NA	NA	NA	241	8231150	8232241	+	FirstExon	out			0	0	0	0	0	0	0	0	0	0	0	-1	1	1	#DIV/0!
NC_035088.1	46216939	0	5	2	5	0	6	1	3	0	3	9	0	0	4	2	2	13.6364	55	34.3182	LOC110537722	Body	NA	NA	NA	NA	254	46214534	46217193	-	FirstExon	out			0	0	0	0	0	0	0	0	0	0	0	-1	1	1	#DIV/0!
NC_035087.1	74169710	0	3	2	0	0	4	0	3	2	2	5	0	0	3	0	3	16.6667	46.6667	31.6667	LOC110536436	Body	NA	NA	NA	NA	260	74169450	74171329	+	FirstExon	out			0.0229398	0.0255442	0.0204017	0	0.225247	0.0255822	0	0	0	0.08754	0.156393	1.47455	1	1	0.0612152
NC_035103.1	557835	4	3	1	6	3	4	1	5	0	3	0	5	0	3	0	3	33.3333	0	16.6667	LOC110507297	Body	NA	NA	NA	NA	261	521748	558096	-	NA	out			0.0213564	0.00660583	0.00211038	0.0032271	0.104564	0.00132313	0	0.00151733	0.0028318	0.0175694	0.0610669	1.51782	1	1	2.91834
NC_035094.1	35392787	3	0	5	0	4	1	3	0	4	2	0	5	2	2	2	0	93.75	47.0588	70.4044	LOC110496302	Body	NA	NA	NA	NA	266	35392521	35411253	+	NA	out			0.0138131	0.00512711	0	0.00834903	0.0857236	0	0.00230746	0.00588837	0.00549474	0.0422688	0.0639962	1.17554	1	1	0.144258
NC_035081.1	91492998	6	0	5	1	2	4	5	0	0	8	2	2	4	2	2	5	78.2609	32	55.1305	LOC110524906	Body	NA	NA	NA	NA	266	91490808	91493264	-	FirstExon	out			0	0	0	0	0	0	0	0	0	0	0	-1	1	1	#DIV/0!
NC_035101.1	22592748	4	5	1	5	1	3	5	2	0	6	1	9	0	3	0	5	42.3077	4.16667	23.2372	LOC110504878	Body	NA	NA	NA	NA	276	22590181	22593024	-	FirstExon	out			0.257791	0.253286	0.121377	0.206227	2.70264	0.304395	0.0607957	0.116357	0.144772	2.03832	2.37048	1.06828	1	1	0.665482
NC_035100.1	2683434	2	4	3	1	3	1	2	1	4	0	4	0	4	0	3	0	58.8235	100	79.4117	LOC110503445	Body	NA	NA	NA	NA	280	2683154	2683959	+	NA	out			0	0	0	0	0	0	0	0	0	0	0	-1	1	1	#DIV/0!
NC_035091.1	6932057	1	1	2	3	2	3	2	2	3	0	3	0	3	0	0	2	43.75	81.8182	62.7841	LOC110489565	Body	NA	NA	NA	NA	290	6931767	6939013	+	FirstExon	island13901	6931730	6932541	0.029755	0.0265065	0	0.0107908	0.209808	0	0	0	0	0	0.104904	2.51775	1	1	0.802248
NC_035104.1	10599212	3	4	4	5	1	2	0	3	0	6	0	5	0	0	0	3	36.3636	0	18.1818	LOC110508527	Body	NA	NA	NA	NA	293	10596484	10599505	-	NA	out			2.24054	6.11809	4.48026	5.04607	58.9072	3.27845	5.00629	3.61363	4.5642	53.3004	56.1038	-1.11684	0.708179	1	0.240774
NC_035105.1	10384910	3	1	4	1	0	4	1	1	0	4	0	5	1	1	0	3	53.3333	7.14286	30.2381	LOC110509318	Body	NA	NA	NA	NA	296	10338094	10385206	-	FirstExon	island23549	10384748	10385358	0.0201386	0.0163091	0.00651287	0.00829932	0.163916	0.0153125	0.00825741	0.0199013	0.0240329	0.213193	0.188554	-1.33018	1	1	0.732232
NC_035105.1	10384905	3	1	2	3	1	3	2	0	0	4	0	6	2	0	0	3	53.3333	13.3333	33.3333	LOC110509318	Body	NA	NA	NA	NA	301	10338094	10385206	-	FirstExon	island23549	10384748	10385358	0.0201386	0.0163091	0.00651287	0.00829932	0.163916	0.0153125	0.00825741	0.0199013	0.0240329	0.213193	0.188554	-1.33018	1	1	0.349609
NC_035096.1	35617491	4	0	4	1	6	0	2	0	2	3	0	2	2	3	3	1	94.1176	43.75	68.9338	LOC110499458	Body	NA	NA	NA	NA	307	35603037	35617798	-	FirstExon	out			0.0642725	0.0130126	0.00519646	0.00529746	0.274514	0.00651598	0.00585635	0.0112085	0.0209185	0.139154	0.206834	1.32996	1	1	0.691069
NC_035105.1	10384891	3	1	3	2	1	3	1	1	0	4	0	6	2	0	0	3	53.3333	13.3333	33.3333	LOC110509318	Body	NA	NA	NA	NA	315	10338094	10385206	-	FirstExon	island23549	10384748	10385358	0.0201386	0.0163091	0.00651287	0.00829932	0.163916	0.0153125	0.00825741	0.0199013	0.0240329	0.213193	0.188554	-1.33018	1	1	0.675094
NC_035095.1	30440989	3	0	1	2	0	6	1	2	3	0	4	0	3	0	4	1	33.3333	93.3333	63.3333	sptbn5	Body	NA	NA	NA	NA	327	30387023	30441316	-	FirstExon	out			0.0230353	0.0132675	0.00777077	0.0417695	0.276863	0.00531489	0.00238843	0.00507914	0.00473961	0.0560416	0.166452	1.99996	1	1	1.18744
NC_035093.1	49437838	5	3	0	5	4	3	0	4	0	5	0	4	0	3	0	6	37.5	0	18.75	LOC110494396	Body	NA	NA	NA	NA	337	49437501	49453716	+	NA	out			0.481374	0.438296	0.331137	0.696847	6.33489	0.498265	0.471815	0.479565	0.701412	6.90115	6.61802	-1.34433	0.393518	1	1.31526
NC_035090.1	50016935	3	3	0	5	3	5	2	5	0	5	0	8	0	5	0	6	30.7692	0	15.3846	LOC110488688	Body	NA	NA	NA	NA	339	50014683	50017274	-	FirstExon	out			0.116469	0.296439	0.0739875	0.150851	2.05071	0.18555	0.0667064	0.191505	0.218415	2.09913	2.07492	-1.24911	0.803917	1	1.64977
NC_035078.1	43124407	4	0	3	0	3	1	3	0	0	3	1	2	1	2	2	0	92.8571	36.3636	64.6103	LOC110492633	Body	NA	NA	NA	NA	355	43099333	43124762	-	FirstExon	out			0.0135672	0.00566532	0.00150826	0.00307515	0.074993	0	0	0	0	0	0.0374965	1.5425	1	1	2.91211
NC_035093.1	49437866	4	4	0	7	4	3	0	5	0	5	0	5	0	3	0	6	29.6296	0	14.8148	LOC110494396	Body	NA	NA	NA	NA	365	49437501	49453716	+	NA	out			0.481374	0.438296	0.331137	0.696847	6.33489	0.498265	0.471815	0.479565	0.701412	6.90115	6.61802	-1.34433	0.393518	1	1.4821
NC_035094.1	57993459	3	4	4	2	1	3	2	6	4	1	3	1	3	0	4	1	40	82.3529	61.1765	LOC110496725	Body	NA	NA	NA	NA	367	57993092	57999959	+	NA	out			0.0125588	0.0209769	0.0167538	0.0113863	0.202773	0.0140054	0	0	0.00749367	0.0703281	0.13655	1.51414	1	1	0.105377
NC_035093.1	49437870	4	4	0	7	4	3	0	5	0	5	0	5	0	3	0	6	29.6296	0	14.8148	LOC110494396	Body	NA	NA	NA	NA	369	49437501	49453716	+	NA	out			0.481374	0.438296	0.331137	0.696847	6.33489	0.498265	0.471815	0.479565	0.701412	6.90115	6.61802	-1.34433	0.393518	1	1.4821
NC_035103.1	12771601	1	3	0	5	1	4	0	5	2	3	3	0	4	2	0	2	10.5263	56.25	33.3882	LOC110507585	Body	NA	NA	NA	NA	376	12771225	12774658	+	FirstExon	out			0	0	0	0	0	0	0	0	0	0	0	-1	1	1	#DIV/0!
NC_035078.1	38756733	2	2	1	2	1	4	2	5	0	6	0	7	0	8	0	5	31.5789	0	15.7895	LOC110491530	Body	NA	NA	NA	NA	380	38756353	38777028	+	FirstExon	out			0.012515	0.00696794	0.00371011	0.00189111	0.0800424	0.0023261	0.0146344	0.00800253	0.0149351	0.128013	0.104028	-1.35867	1	1	0.708484
NC_035088.1	61250231	1	5	5	1	6	1	6	2	0	8	0	8	3	3	0	8	66.6667	10	38.3334	il2rb	Body	NA	NA	NA	NA	385	61249846	61255591	+	FirstExon	out			0.112583	0.100292	0.0333755	0.22456	1.51419	0.00837008	0.030091	0.0383943	0.0806123	0.490847	1.00252	2.21687	0.453436	1	1.31646
NC_035082.1	34608565	0	7	0	5	0	3	0	4	0	4	6	3	0	4	1	5	0	30.4348	15.2174	LOC110525895	Body	NA	NA	NA	NA	387	34602440	34608952	-	NA	out			0.0264866	0.0147468	0	0.0120069	0.166784	0	0	0.0084682	0.00790212	0.0491621	0.107973	1.53244	1	1	1.04437
NC_035097.1	31338708	5	2	4	2	3	3	5	1	1	3	1	3	0	7	0	5	68	10	39	LOC110500390	Body	NA	NA	NA	NA	398	31335053	31339106	-	NA	out			0.0212762	0	0.00946105	0	0.0999086	0	0	0	0	0	0.0499543	1.72275	1	1	1.53585
NC_035080.1	20524238	5	1	7	0	7	0	5	0	5	2	4	1	3	3	2	5	96	56	76	LOC110521584	Body	NA	NA	NA	NA	405	20523833	20598706	+	NA	out			0.199293	0.202036	0.155728	0.184343	2.4162	0.145169	0.128163	0.15027	0.247455	2.13872	2.27746	-1.08959	1	1	0.535296
NC_035092.1	37058433	4	0	7	0	3	0	5	0	2	3	1	3	3	0	4	1	100	58.8235	79.4117	LOC110491957	Body	NA	NA	NA	NA	406	37058027	37160741	+	NA	out			0.0877526	0.0486239	0.148245	0.0529132	1.13623	0.0257528	0.0589164	0.0230891	0.174369	0.885451	1.01084	1.03347	1	1	0.107005
NC_035079.1	23709872	0	4	3	1	2	2	2	0	3	0	3	0	0	1	5	0	50	91.6667	70.8333	LOC110512870	Body	NA	NA	NA	NA	420	23709452	23737099	+	NA	out			0.0140387	0.0121586	0.0110981	0.018385	0.181743	0.00173953	0.00781715	0.00598453	0.00744596	0.0736472	0.127695	1.3953	1	1	0.656027
NC_035090.1	31211277	2	0	4	0	3	0	3	1	2	2	1	2	1	5	3	1	92.3077	41.1765	66.7421	LOC110487605	Body	NA	NA	NA	NA	432	31159504	31211709	-	FirstExon	out			0.0132174	0.00735901	0.00220406	0.00299587	0.0815241	0.000921244	0.000827984	0	0.000985835	0.00900039	0.0452622	1.47127	1	1	0.711861
NC_035080.1	56683920	0	5	1	4	1	5	0	3	3	3	3	4	3	1	2	2	10.5263	52.381	31.4536	frk	Body	NA	NA	NA	NA	445	56683475	56703594	+	NA	out			0.0235783	0.0119342	0.0114379	0.0213771	0.221322	0.00478076	0.0021484	0.00274122	0.00511595	0.0474474	0.134385	1.8259	1	1	7.95733
NC_035103.1	43653549	2	3	1	2	1	3	3	0	0	2	0	3	0	4	0	3	46.6667	0	23.3333	LOC110507249	Body	NA	NA	NA	NA	460	43653089	43658774	+	NA	out			0.485424	0.143579	0.175384	0.323202	3.63535	0.109959	0.10643	0.106698	0.271543	1.88271	2.75903	1.52965	0.384266	1	2.41832
NC_035097.1	34543440	3	0	3	1	5	0	3	0	3	3	2	0	2	3	2	3	93.3333	50	71.6667	LOC110500493	Body	NA	NA	NA	NA	469	34542971	34544942	+	NA	out			0	0	0	0	0	0	0	0	0	0	0	-1	1	1	#DIV/0!
NC_035089.1	64814851	5	4	5	2	1	6	0	4	0	6	1	10	0	6	1	4	40.7407	7.14286	23.9418	rnf222	Body	NA	NA	NA	NA	474	64813743	64815325	-	FirstExon	out			0.136219	0	0	0	0.418347	0	0	0	0.032512	0.0971969	0.257772	2.1535	1	1	1.90683
NC_035084.1	49183243	2	5	0	7	3	4	1	5	0	7	0	3	0	5	0	5	22.2222	0	11.1111	LOC110530934	Body	NA	NA	NA	NA	508	49127172	49183751	-	FirstExon	island7926	49182963	49183763	0.0228668	0.0415894	0.0210146	0.0200409	0.342948	0.0119004	0.0183354	0.013647	0.014554	0.189624	0.266286	1.29084	1	1	0.188745
NC_035090.1	49987355	3	5	2	5	1	5	0	4	0	3	0	5	0	6	0	7	24	0	12	LOC110488683	Body	NA	NA	NA	NA	545	49985047	49987900	-	FirstExon	out			0.241776	0.235572	0.134391	0.232905	2.73224	0.32018	0.121165	0.212574	0.126232	2.53857	2.63541	-1.14209	1	1	0.489277
NC_035098.1	22935183	6	0	9	0	7	0	6	0	5	0	4	2	5	1	4	3	100	75	87.5	LOC110502001	Body	NA	NA	NA	NA	553	22909264	22935736	-	NA	out			0.0863417	0.0743756	0.0173861	0.033971	0.673012	0.0127172	0.0114298	0.00833353	0.0602675	0.288866	0.480939	1.63724	1	1	1.12539
NC_035087.1	36119533	0	6	0	8	0	6	0	9	4	1	0	7	3	3	1	2	0	38.0952	19.0476	ppic	Body	NA	NA	NA	NA	561	36118972	36123196	+	NA	out			0.12249	0.215962	0.0181563	0.0277637	1.21148	0.125216	0.0613856	0	0.0974513	0.934875	1.07318	1.04269	1	1	0.214632
NC_035083.1	27733967	2	1	2	1	4	1	2	1	0	3	2	4	2	0	0	3	71.4286	28.5714	50	LOC110527681	Body	NA	NA	NA	NA	562	27729254	27734529	-	FirstExon	out			26.3126	23.4654	13.2818	22.8334	277.429	12.2059	12.0026	21.2836	17.6562	200.788	239.109	1.10545	0.627727	1	0.199468
NC_035098.1	46432424	2	4	5	4	3	6	1	5	0	8	0	6	0	7	0	7	36.6667	0	18.3333	LOC110501962	Body	NA	NA	NA	NA	564	46429266	46432988	-	FirstExon	out			0.0579195	0.0386971	0.0206044	0.0735171	0.614184	0.0129182	0.0232209	0.0444427	0.0276479	0.342241	0.478213	1.33989	1	1	0.312157
NC_035101.1	77037073	2	0	4	0	4	0	4	0	3	0	1	2	2	0	1	3	100	58.3333	79.1667	LOC110504250	Body	NA	NA	NA	NA	565	77018527	77037638	-	FirstExon	island21796	77036786	77037566	0.0293349	0.0100509	0.014048	0.0122752	0.212976	0	0.00452341	0.0173148	0.00538578	0.0841659	0.148571	1.44928	1	1	0.140688
NC_035080.1	35780467	3	2	1	2	1	5	0	5	0	4	0	6	0	4	0	6	26.3158	0	13.1579	LOC110521001	Body	NA	NA	NA	NA	575	35779892	35864579	+	NA	out			0.0957379	0.0652118	0.13904	0.126506	1.41893	0.0778026	0.0908532	0.0924781	0.119113	1.21952	1.31922	-1.05739	1	1	0.167248
NC_035082.1	53102690	0	5	0	4	1	5	0	4	2	2	3	1	1	1	2	2	5.26316	57.1429	31.203	harbi1	Body	NA	NA	NA	NA	578	53101256	53103268	-	NA	out			0.964088	0.596412	1.39092	1.4568	14.6613	0.358379	0.257679	0.60277	0.43464	5.24629	9.95378	2.24728	0.0212725	0.334341	2.25262
NC_035087.1	36119562	0	4	0	7	0	11	0	6	4	1	0	4	1	2	5	1	0	55.5556	27.7778	ppic	Body	NA	NA	NA	NA	590	36118972	36123196	+	NA	out			0.12249	0.215962	0.0181563	0.0277637	1.21148	0.125216	0.0613856	0	0.0974513	0.934875	1.07318	1.04269	1	1	0.367578
NC_035087.1	36119563	0	6	0	8	0	6	0	9	4	1	0	7	3	3	2	1	0	42.8571	21.4286	ppic	Body	NA	NA	NA	NA	591	36118972	36123196	+	NA	out			0.12249	0.215962	0.0181563	0.0277637	1.21148	0.125216	0.0613856	0	0.0974513	0.934875	1.07318	1.04269	1	1	0.167799
NC_035095.1	3785997	1	6	4	2	3	4	4	2	0	6	0	4	0	6	0	6	46.1538	0	23.0769	LOC110497289	Body	NA	NA	NA	NA	596	3785401	3793611	+	NA	out			0.194336	0.0116973	0.0980949	0.214289	1.68991	0.0585732	0.057908	0.0671702	0.263256	1.3929	1.54141	-1.01794	1	1	0.115625
NC_035093.1	8279958	0	4	4	3	0	5	2	3	0	7	0	3	0	5	0	5	28.5714	0	14.2857	LOC110493490	Body	NA	NA	NA	NA	623	8279335	8300158	+	NA	out			0.246451	0.142981	0.178661	0.0920058	2.15852	0.401865	0.375713	0.381391	0.459699	5.21591	3.68722	-2.86908	0.00534782	0.125905	2.19042
NC_035096.1	33171166	0	5	0	3	0	3	0	3	3	2	3	2	0	3	0	2	0	40	20	LOC110499429	Body	NA	NA	NA	NA	641	33158172	33171807	-	NA	out			0.0506035	0.0563486	0	0.00860236	0.36047	0	0.00316997	0.0161788	0.0188716	0.116315	0.238392	1.76787	1	1	1.36979
NC_035092.1	30944438	0	6	1	4	0	5	0	6	0	3	5	0	0	3	0	5	4.54545	31.25	17.8977	plch2	Body	NA	NA	NA	NA	641	30943797	31129467	+	FirstExon	out			0.0380932	0.0375037	0.0156998	0.0427499	0.431418	0.0290114	0.0186247	0.0222787	0.0432419	0.360986	0.396202	-1.02644	1	1	1.08736
NC_035105.1	35420375	0	7	2	4	1	3	0	6	4	3	7	1	2	2	7	2	13.0435	71.4286	42.236	LOC110510213	Body	NA	NA	NA	NA	643	35419569	35421018	-	NA	out			0	0	0	0	0	0	0	0	0	0	0	-1	1	1	#DIV/0!
NC_035086.1	7810126	2	4	6	1	3	7	1	4	1	4	1	8	0	4	0	8	42.8571	7.69231	25.2747	nfip1	Body	NA	NA	NA	NA	648	7784206	7810774	-	NA	out			0.460989	0.439219	0.306044	0.671078	6.09958	0.372896	0.304235	0.377806	0.410663	4.70895	5.40426	1.04369	1	1	0.0400439
NC_035080.1	35780545	1	7	5	3	0	5	1	4	0	4	0	5	0	6	0	5	26.9231	0	13.4616	LOC110521001	Body	NA	NA	NA	NA	653	35779892	35864579	+	NA	out			0.0957379	0.0652118	0.13904	0.126506	1.41893	0.0778026	0.0908532	0.0924781	0.119113	1.21952	1.31922	-1.05739	1	1	1.48027
NC_035092.1	30944453	0	6	1	4	0	5	0	6	0	3	5	0	0	3	0	5	4.54545	31.25	17.8977	plch2	Body	NA	NA	NA	NA	656	30943797	31129467	+	FirstExon	out			0.0380932	0.0375037	0.0156998	0.0427499	0.431418	0.0290114	0.0186247	0.0222787	0.0432419	0.360986	0.396202	-1.02644	1	1	1.08736
NC_035077.1	40417240	4	2	5	1	3	4	6	0	2	4	3	2	0	6	0	4	72	23.8095	47.9047	LOC110523292	Body	NA	NA	NA	NA	665	40388415	40417905	-	NA	out			0.0248603	0.0195408	0.00910399	0.00795509	0.196916	0.00489246	0.0190544	0.020572	0.0157064	0.192492	0.194704	-1.12283	1	1	0.245074
NC_035080.1	71547980	2	2	6	2	0	5	0	4	0	4	0	4	0	4	0	5	38.0952	0	19.0476	LOC110522454	Body	NA	NA	NA	NA	666	71547314	71785455	+	NA	out			0.0170231	0.00645303	0.000805299	0.00443314	0.0899361	0.00161566	0.00181512	0.00138959	0.0025934	0.0238316	0.0568839	1.3605	1	1	1.24951
NC_035101.1	22669158	0	5	0	7	0	4	0	5	2	2	0	9	5	1	1	6	0	30.7692	15.3846	LOC110504875	Body	NA	NA	NA	NA	702	22666076	22669860	-	FirstExon	out			0.0683649	0.0253755	0.0304004	0.0826432	0.669922	0.0508264	0	0	0.027195	0.255225	0.462573	1.78042	1	1	1.13495
NC_035094.1	20983292	2	0	0	4	2	1	1	2	4	1	6	0	4	0	0	1	41.6667	87.5	64.5833	LOC110495958	Body	NA	NA	NA	NA	708	20982584	20986382	+	NA	out			0	0	0	0	0	0.0253195	0.0113782	0.0145179	0	0.170286	0.085143	-2.52365	1	1	2.6501
NC_035093.1	27195750	3	1	4	0	5	1	0	0	2	2	0	3	0	0	0	3	85.7143	20	52.8571	LOC110495174	Body	NA	NA	NA	NA	730	27195020	27195969	+	NA	out			0	0	0	0	0	0	0	0	0	0	0	-1	1	1	#DIV/0!
NC_035089.1	31484823	1	4	0	5	1	6	0	6	2	3	1	3	3	1	3	3	8.69565	47.3684	28.032	LOC110486168	Body	NA	NA	NA	NA	733	31483111	31485556	-	FirstExon	out			0.581842	0.255233	0.501784	0.431609	5.82787	0.1573	0.141376	0.225484	0.462904	3.09745	4.46266	1.50698	0.326021	1	0.327649
NC_035080.1	54274355	2	4	4	3	3	5	1	4	0	5	0	7	0	3	0	6	38.4615	0	19.2308	LOC110522083	Body	NA	NA	NA	NA	740	54272562	54275095	-	FirstExon	island3774	54273797	54274905	0.0170193	0	0	0	0.0522687	0	0	0	0	0	0.0261343	1.37811	1	1	0.478345
NC_035080.1	54274349	1	6	6	1	3	5	1	4	0	5	0	7	1	2	0	6	40.7407	4.7619	22.7513	LOC110522083	Body	NA	NA	NA	NA	746	54272562	54275095	-	FirstExon	island3774	54273797	54274905	0.0170193	0	0	0	0.0522687	0	0	0	0	0	0.0261343	1.37811	1	1	0.240192
NC_035089.1	41815362	0	8	0	9	0	7	0	5	0	4	1	2	3	3	2	5	0	30	15	LOC110487548	Body	NA	NA	NA	NA	747	41814615	41816184	+	FirstExon	island12650	41815243	41815907	0.0549387	0.0305879	0.04886	0.0747145	0.686684	0	0.0275323	0.0351296	0.131125	0.594406	0.640545	-1.05872	1	1	0.742516
NC_035080.1	54274345	1	5	6	1	4	4	0	5	0	5	0	7	0	3	0	6	42.3077	0	21.1538	LOC110522083	Body	NA	NA	NA	NA	750	54272562	54275095	-	FirstExon	island3774	54273797	54274905	0.0170193	0	0	0	0.0522687	0	0	0	0	0	0.0261343	1.37811	1	1	0.159901
NC_035092.1	9227680	0	6	0	8	0	6	0	4	1	4	0	4	1	2	3	2	0	29.4118	14.7059	LOC110491353	Body	NA	NA	NA	NA	757	9224188	9228437	-	NA	out			0.304425	0.135595	0.117322	0.331205	2.86832	0.192378	0.213586	0.532068	0.387512	4.16967	3.51899	-1.76155	0.1861	1	1.3523
NC_035079.1	57056315	7	0	1	7	4	2	3	1	0	8	1	5	0	5	2	3	60	12.5	36.25	LOC110520200	Body	NA	NA	NA	NA	757	57055558	57059448	+	NA	out			0.332512	0.0987367	0.305579	0.653184	4.57526	0.259569	0.199965	0.666207	0.568764	5.29826	4.93676	-1.42214	0.380163	1	0.00377035
NC_035092.1	52462255	2	5	2	6	3	3	2	8	0	3	0	6	0	4	0	4	29.0323	0	14.5161	LOC110492359	Body	NA	NA	NA	NA	763	52453653	52463018	-	FirstExon	out			0.0276277	0.0820381	0.0122854	0.116893	0.768206	0.00513501	0.0184607	0	0.0109901	0.115102	0.441654	3.23026	0.625142	1	1.39768
NC_035081.1	43690943	7	2	0	3	2	2	1	8	0	9	0	5	0	6	1	4	40	4	22	LOC110523967	Body	NA	NA	NA	NA	767	43690176	43707909	+	NA	out			0.0097275	0.00270797	0	0.00220484	0.0455638	0	0.00243745	0.00311004	0	0.0179185	0.0317411	1.14589	1	1	3.22947
NC_035084.1	23442314	0	4	0	12	0	6	0	7	0	5	3	7	1	3	2	4	0	24	12	LOC110529712	Body	NA	NA	NA	NA	768	23441546	23566447	+	NA	out			0.0355644	0.0361417	0.0168895	0.0369399	0.404796	0.0204081	0.0190342	0.0225202	0.0407934	0.32639	0.365593	1.00205	1	1	0.313013
NC_035094.1	35906626	0	5	0	6	0	4	0	4	1	3	2	6	2	2	2	4	0	31.8182	15.9091	LOC110496823	Body	NA	NA	NA	NA	770	35905856	35906743	+	FirstExon	island16971	35906123	35906852	0	0	0	0	0	0	0.0486776	0	0	0.170536	0.0852681	-2.52596	1	1	1.26439
NC_035081.1	50487391	6	1	11	1	6	4	6	1	5	1	1	4	2	3	0	4	80.5556	40	60.2778	ccdc181	Body	NA	NA	NA	NA	778	50480955	50488169	-	FirstExon	out			0.0239096	0.006656	0	0.0216774	0.164945	0	0	0	0	0	0.0824725	2.19318	1	1	1.10399
NC_035084.1	61756115	2	1	4	2	3	0	4	0	1	2	2	2	1	3	2	3	81.25	37.5	59.375	LOC110530385	Body	NA	NA	NA	NA	784	61740000	61756899	-	NA	out			0.752806	0.454656	0.385821	0.670957	7.33536	0.62039	0.705935	0.969264	0.962332	10.3961	8.86574	-1.75235	0.0779595	0.763283	1.76879
NC_035084.1	48113622	3	4	3	2	5	2	0	4	4	0	3	0	5	1	5	1	47.8261	89.4737	68.6499	LOC110530087	Body	NA	NA	NA	NA	784	48086495	48114406	-	NA	out			0.146785	0.173772	0.109932	0.191917	2.02348	0.253292	0.178094	0.298372	0.376152	3.51503	2.76926	-2.07498	0.13461	1	0.972515
NC_035084.1	61756109	3	0	6	0	3	0	4	0	1	2	3	1	2	2	3	2	100	56.25	78.125	LOC110530385	Body	NA	NA	NA	NA	790	61740000	61756899	-	NA	out			0.752806	0.454656	0.385821	0.670957	7.33536	0.62039	0.705935	0.969264	0.962332	10.3961	8.86574	-1.75235	0.0779595	0.763283	1.0797
NC_035081.1	43690970	3	1	0	5	5	0	0	6	0	4	0	4	0	3	0	5	40	0	20	LOC110523967	Body	NA	NA	NA	NA	794	43690176	43707909	+	NA	out			0.0097275	0.00270797	0	0.00220484	0.0455638	0	0.00243745	0.00311004	0	0.0179185	0.0317411	1.14589	1	1	0.522541
NC_035101.1	22669065	0	7	0	8	0	12	0	7	2	4	0	7	4	0	1	7	0	28	14	LOC110504875	Body	NA	NA	NA	NA	795	22666076	22669860	-	FirstExon	out			0.0683649	0.0253755	0.0304004	0.0826432	0.669922	0.0508264	0	0	0.027195	0.255225	0.462573	1.78042	1	1	1.05181
NC_035084.1	61756098	3	0	6	0	3	0	4	0	2	1	2	2	1	3	4	1	100	56.25	78.125	LOC110530385	Body	NA	NA	NA	NA	801	61740000	61756899	-	NA	out			0.752806	0.454656	0.385821	0.670957	7.33536	0.62039	0.705935	0.969264	0.962332	10.3961	8.86574	-1.75235	0.0779595	0.763283	1.13084
NC_035090.1	49904794	6	1	6	2	6	0	5	1	1	3	3	4	3	3	4	3	85.1852	45.8333	65.5092	LOC110488666	Body	NA	NA	NA	NA	809	49902630	49905603	-	FirstExon	out			0.304527	0.355248	0.206349	0.539046	4.56097	0.19406	0.261622	0.333814	0.276888	3.4151	3.98803	1.07675	1	1	0.889279
NC_035101.1	12727941	5	0	3	4	4	0	2	1	1	6	3	1	0	3	0	6	73.6842	20	46.8421	LOC110504642	Body	NA	NA	NA	NA	813	12727128	12731372	+	NA	out			0.74164	0.350699	0.424662	0.552658	6.73106	0.464517	0.356396	0.519702	0.594077	6.18147	6.45626	-1.13468	0.803962	1	0.12866
NC_035105.1	31985919	10	0	4	3	7	2	8	1	1	3	0	5	1	2	2	2	82.8571	25	53.9286	LOC110510112	Body	NA	NA	NA	NA	818	31983454	31986737	-	FirstExon	out			0	0	0	0	0	0	0	0	0	0	0	-1	1	1	#DIV/0!
NC_035079.1	13058926	3	0	0	0	1	4	2	4	3	0	8	0	1	1	3	1	42.8571	88.2353	65.5462	LOC110520845	Body	NA	NA	NA	NA	819	13058107	13070497	+	NA	out			0.104415	0.228663	0.148579	0.123067	1.98278	0.0776281	0.0418617	0.0756685	0.124606	1.01301	1.49789	1.52486	0.774671	1	2.54912
NC_035095.1	735283	4	0	5	0	3	0	2	0	1	2	2	2	2	2	2	0	100	53.8462	76.9231	LOC110497189	Body	NA	NA	NA	NA	820	734463	749537	+	FirstExon	island17311	735003	736089	0.143041	0.111496	0.145024	0.101156	1.64892	0.0765683	0.0860213	0.120734	0.180944	1.46843	1.55867	-1.09349	1	1	0.695236
NC_035080.1	54274269	0	2	3	2	2	3	1	3	0	3	0	4	0	3	0	5	37.5	0	18.75	LOC110522083	Body	NA	NA	NA	NA	826	54272562	54275095	-	FirstExon	island3774	54273797	54274905	0.0170193	0	0	0	0.0522687	0	0	0	0	0	0.0261343	1.37811	1	1	0.659912
NC_035085.1	54529595	6	2	2	4	6	0	2	2	1	1	1	4	0	3	0	4	66.6667	14.2857	40.4762	agmat	Body	NA	NA	NA	NA	828	54525098	54530423	-	NA	out			2.2025	1.46071	1.54832	1.51234	21.9361	1.01137	0.900874	1.15982	1.34319	14.1303	18.0332	1.25774	0.403049	1	2.95227
NC_035078.1	37010343	3	0	3	0	2	0	6	0	3	1	3	1	1	2	2	3	100	56.25	78.125	lingo1	Body	NA	NA	NA	NA	830	36739132	37011173	-	NA	out			0.0231454	0.0224191	0.00845938	0.0160978	0.224858	0.0288169	0.029872	0.0306135	0.0304589	0.386644	0.305751	-1.6978	1	1	0.896655
NC_035090.1	10155500	0	3	0	6	1	4	0	6	3	2	4	0	1	3	1	3	5	52.9412	28.9706	LOC110487950	Body	NA	NA	NA	NA	830	10153441	10156330	-	FirstExon	island12987	10155138	10155786	0	0	0	0	0	0	0.119656	0	0.801381	2.81499	1.40749	-24.5583	0.00710692	0.155647	0.108035
NC_035084.1	82182790	0	7	0	8	0	4	0	4	4	1	0	6	1	3	2	2	0	36.8421	18.4211	LOC110530881	Body	NA	NA	NA	NA	837	82181953	82183852	+	NA	out			0	0	0	0	0	0	0	0	0	0	0	-1	1	1	#DIV/0!
NC_035078.1	42463657	0	4	0	10	0	6	0	4	6	1	2	3	1	4	0	4	0	42.8571	21.4286	LOC110492308	Body	NA	NA	NA	NA	839	42462818	42468011	+	FirstExon	out			0.249096	0.305114	0.199382	0.331233	3.53092	0.166673	0.124834	0.191136	0.287356	2.44318	2.98705	1.16119	0.839186	1	1.85618
NC_035084.1	68734945	5	0	1	1	3	0	3	0	3	1	1	2	0	3	2	0	92.3077	50	71.1539	fuz	Body	NA	NA	NA	NA	843	68733506	68735788	-	NA	out			0.0755617	0.105175	0.0504009	0.154142	1.24869	0.168531	0.0189337	0.0966332	0.157804	1.40622	1.32745	-1.35366	0.754139	1	0.311276
NC_035086.1	68153751	3	1	4	1	7	0	3	1	2	2	1	2	0	4	2	3	85	31.25	58.125	LOC110534742	Body	NA	NA	NA	NA	844	68122853	68154595	-	FirstExon	out			0.229608	0.186083	0.111164	0.133033	2.12924	0.139391	0.110301	0.1112	0.192941	1.77557	1.95241	-1.02945	1	1	0.173379
NC_035089.1	37539949	6	3	5	2	0	2	4	2	0	3	0	5	0	4	0	3	62.5	0	31.25	LOC110486348	Body	NA	NA	NA	NA	856	37529125	37540805	-	NA	out			0.12553	0.106892	0.226565	0.157326	2.06153	0.148224	0.118416	0.155814	0.140992	1.81347	1.9375	-1.08241	1	1	1.18174
NC_035085.1	7313940	1	1	3	0	3	2	3	3	3	0	7	0	3	0	3	0	62.5	100	81.25	LOC110532925	Body	NA	NA	NA	NA	857	7313083	7344731	+	NA	out			0.0599571	0	0.00242378	0.00494178	0.209088	0.00303924	0	0.0243972	0.0227663	0.152038	0.180563	1.06448	1	1	1.91081
NC_035090.1	10155471	0	3	2	4	2	3	2	4	4	1	3	0	2	2	4	0	30	81.25	55.625	LOC110487950	Body	NA	NA	NA	NA	859	10153441	10156330	-	FirstExon	island12987	10155138	10155786	0	0	0	0	0	0	0.119656	0	0.801381	2.81499	1.40749	-24.5583	0.00710692	0.155647	1.56574
NC_035089.1	37539945	6	3	3	4	0	2	3	3	0	3	0	5	0	4	0	3	50	0	25	LOC110486348	Body	NA	NA	NA	NA	860	37529125	37540805	-	NA	out			0.12553	0.106892	0.226565	0.157326	2.06153	0.148224	0.118416	0.155814	0.140992	1.81347	1.9375	-1.08241	1	1	1.0186
NC_035094.1	49347929	0	4	1	4	1	3	0	5	3	2	2	2	4	1	1	3	11.1111	55.5556	33.3333	LOC110496567	Body	NA	NA	NA	NA	867	49345881	49348796	-	FirstExon	island17157	49347524	49348241	0.0591589	0.329376	0.31568	0.294998	3.3307	0.560772	0.400238	0.359367	0.282395	5.24911	4.28991	-1.91335	0.107322	0.93772	2.30219
NC_035094.1	26548868	0	4	1	4	0	6	0	7	0	4	2	6	2	3	2	2	4.54545	28.5714	16.5584	nrm	Body	NA	NA	NA	NA	867	26548001	26553728	+	NA	out			0.444219	0.402428	0.133921	0.587055	5.02996	0.251891	0.173567	0.221461	0.233612	2.8363	3.93313	1.41653	0.47612	1	1.22206
NC_035082.1	59022249	3	2	0	0	1	3	4	1	2	0	5	0	4	0	4	0	57.1429	100	78.5714	LOC110526942	Body	NA	NA	NA	NA	870	59021379	59024086	+	FirstExon	out			0	0.0177338	0	0	0.0557178	0	0	0	0	0	0.0278589	1.40308	1	1	2.22697
NC_035082.1	55355826	4	1	5	1	3	0	5	0	3	3	4	0	0	4	3	1	89.4737	55.5556	72.5146	LOC110526258	Body	NA	NA	NA	NA	891	55355013	55356717	-	NA	island5960	55355447	55356236	0.101177	0.112664	0	0.16053	1.18755	0.0282079	0	0	0.120743	0.457493	0.822523	1.88303	0.687678	1	1.92525
NC_035084.1	42441110	2	2	3	2	2	5	7	2	2	9	0	15	0	6	2	5	56	10.2564	33.1282	LOC110529968	Body	NA	NA	NA	NA	892	42440218	42456004	+	NA	out			0.259521	0.252481	0.483478	0.482968	4.92972	0.420412	0.216307	0.471636	0.368386	4.72008	4.8249	-1.1775	0.762574	1	0.831946
NC_035092.1	70368106	1	7	0	4	0	8	0	4	2	2	3	9	2	3	4	4	4.16667	37.931	21.0488	LOC110492716	Body	NA	NA	NA	NA	901	70361171	70369007	-	NA	out			0	0	0	0	0	0	0	0	0	0	0	-1	1	1	#DIV/0!
NC_035090.1	49931457	5	0	6	1	2	2	7	1	2	1	1	6	1	3	3	2	83.3333	36.8421	60.0877	LOC110488678	Body	NA	NA	NA	NA	902	49929248	49932359	-	FirstExon	out			0.595904	0.864168	0.505321	0.804125	9.01047	0.679999	0.45837	0.513962	0.744213	7.70762	8.35904	-1.05432	0.92261	1	3.15151
NC_035078.1	1959193	0	1	1	0	4	0	4	0	0	2	1	4	2	1	1	2	90	30.7692	60.3846	LOC110535605	Body	NA	NA	NA	NA	905	1952861	1960098	-	NA	out			0.232377	0.20568	0.143077	0.167466	2.42806	0.285723	0.304575	0.822958	0.490631	5.99339	4.21073	-2.94393	0.00424631	0.106379	0.413898
NC_035093.1	71371697	3	1	3	3	3	1	3	2	2	4	0	6	1	4	1	4	63.1579	18.1818	40.6698	LOC110493299	Body	NA	NA	NA	NA	916	71297775	71372613	-	FirstExon	island16408	71371238	71372222	0.0230505	0.0173255	0.00307501	0.0109717	0.172196	0	0.00288791	0.00294784	0.00894005	0.0457344	0.108965	1.59358	1	1	1.58037
NC_035084.1	34778859	10	1	6	1	10	0	7	0	6	3	3	5	8	1	5	4	94.2857	62.8571	78.5714	LOC110529890	Body	NA	NA	NA	NA	923	34778137	34779782	-	FirstExon	out			0.052402	0.0291756	0.209718	0.190039	1.63777	0.642818	0.840354	1.07224	1.09437	11.6491	6.64342	-8.20748	3.05e-08	8.85e-06	1.43497
NC_035081.1	43691106	5	3	1	6	7	1	1	6	0	8	0	5	0	6	0	6	46.6667	0	23.3333	LOC110523967	Body	NA	NA	NA	NA	930	43690176	43707909	+	NA	out			0.0097275	0.00270797	0	0.00220484	0.0455638	0	0.00243745	0.00311004	0	0.0179185	0.0317411	1.14589	1	1	0.771195
NC_035088.1	24026565	1	2	6	1	1	6	0	5	0	5	0	10	0	5	0	9	36.3636	0	18.1818	LOC110537316	Body	NA	NA	NA	NA	935	24025630	24038191	+	NA	out			0.120159	0.0917492	0.0519055	0.0933782	1.15106	0.0459428	0.0963477	0.0614669	0.094231	0.961836	1.05645	-1.02996	1	1	0.448594
NC_035097.1	44936394	3	0	3	1	3	0	5	0	3	0	1	1	0	4	2	1	93.3333	50	71.6667	LOC110500725	Body	NA	NA	NA	NA	940	44935454	44937269	+	FirstExon	out			3.03978	2.59155	0.950429	1.20574	24.8775	1.50957	0.8807	0.7289	1.8138	15.8717	20.3746	1.2782	0.442485	1	0.879018
NC_035085.1	40176092	5	1	5	4	3	3	2	1	2	2	0	3	0	6	0	1	62.5	14.2857	38.3929	LOC110532239	Body	NA	NA	NA	NA	944	40175173	40177036	-	NA	out			1.41134	0.901721	0.843648	0.755161	12.7094	0.748251	1.06673	0.887662	1.04921	12.1113	12.4103	-1.18406	0.622674	1	0.647042
NC_035080.1	54274146	0	4	4	3	2	3	0	5	0	7	0	4	0	5	0	4	28.5714	0	14.2857	LOC110522083	Body	NA	NA	NA	NA	949	54272562	54275095	-	FirstExon	island3774	54273797	54274905	0.0170193	0	0	0	0.0522687	0	0	0	0	0	0.0261343	1.37811	1	1	0.509525
NC_035094.1	45042816	5	0	8	0	2	0	6	0	2	2	2	3	1	1	3	1	100	53.3333	76.6667	LOC110496844	Body	NA	NA	NA	NA	953	45038913	45043769	-	FirstExon	out			0.0355173	0.0593244	0.0157937	0.0241511	0.431832	0.0594126	0.106796	0.0794881	0.0847708	1.0706	0.751216	-2.5654	0.219017	1	0.927454
NC_035080.1	54274140	0	4	4	3	3	2	0	5	0	7	0	5	0	5	0	4	33.3333	0	16.6667	LOC110522083	Body	NA	NA	NA	NA	955	54272562	54275095	-	FirstExon	island3774	54273797	54274905	0.0170193	0	0	0	0.0522687	0	0	0	0	0	0.0261343	1.37811	1	1	0.540062
NC_035080.1	59414322	2	3	2	0	3	0	2	4	4	0	5	1	3	0	5	0	56.25	94.4444	75.3472	LOC110522202	Body	NA	NA	NA	NA	977	59413167	59415299	-	NA	out			0	0	0	0.0183313	0.0597046	0	0	0	0	0	0.0298523	1.43189	1	1	1.05021
NC_035087.1	38051126	0	6	0	2	0	4	0	5	2	0	1	2	3	2	2	2	0	57.1429	28.5714	LOC110535699	Body	NA	NA	NA	NA	983	38027934	38052109	-	NA	out			0.46559	0.27015	0.315713	0.60003	5.38643	0.407816	0.450566	0.444859	0.564139	6.00214	5.69429	-1.37386	0.339454	1	0.566076
NC_035091.1	28482475	4	0	1	1	3	0	4	0	1	3	2	3	4	1	3	0	92.3077	58.8235	75.5656	LOC110490008	Body	NA	NA	NA	NA	984	28481491	28492775	+	FirstExon	out			0.0305729	0.089365	0.0135951	0.0450428	0.571043	0.0511417	0.0229822	0.00488732	0.109455	0.597479	0.584261	-1.23669	1	1	1.06829
NC_035080.1	78284200	6	1	1	5	0	3	5	1	0	10	3	2	0	4	0	3	54.5455	13.6364	34.0909	LOC110522573	Body	NA	NA	NA	NA	991	78283209	78292584	+	NA	out			0.386375	0.250974	0.126814	0.279409	3.3485	0.159015	0.0875948	0.0764712	0.32935	2.06625	2.70738	1.29443	0.66426	1	1.49962
NC_035103.1	3963839	2	1	6	0	4	1	1	1	2	6	2	3	0	5	1	4	81.25	21.7391	51.4946	LOC110507359	Body	NA	NA	NA	NA	992	3960082	3964831	-	NA	out			0.808061	0.606607	0.734803	0.92195	10.075	0.496132	0.500508	0.917288	0.585093	7.9667	9.02084	1.01735	1	1	0.94532
NC_035094.1	35027382	2	3	0	8	0	5	0	6	3	2	2	1	3	3	8	0	8.33333	72.7273	40.5303	LOC110496935	Body	NA	NA	NA	NA	999	35026383	35028132	+	NA	out			0	0	0	0	0	0	0	0	0.0294094	0.0879215	0.0439608	-1.78662	1	1	4.39928
NC_035100.1	4568506	1	2	3	4	0	3	2	1	0	3	0	4	0	5	0	5	37.5	0	18.75	LOC110503570	Body	NA	NA	NA	NA	1005	4545552	4569511	-	NA	out			1.34456	1.89607	1.4087	1.31042	19.5014	1.84469	1.49378	1.72412	1.06971	19.9432	19.7223	-1.27027	0.413402	1	0.630744
NC_035100.1	149867	6	1	4	0	7	1	5	0	3	1	2	7	4	5	2	7	91.6667	35.4839	63.5753	LOC110503490	Body	NA	NA	NA	NA	1005	148862	153528	+	NA	out			0	0.0102899	0	0	0.0323299	0	0	0	0	0	0.016165	1.23388	1	1	0.0684653
NC_035097.1	44588326	3	1	0	2	3	0	4	0	1	3	0	3	1	1	2	1	76.9231	33.3333	55.1282	LOC110500712	Body	NA	NA	NA	NA	1007	44582540	44589333	-	NA	out			0.139651	0.113095	0.158072	0.282003	2.28022	0.169895	0.114522	0.243539	0.227259	2.39644	2.33833	-1.28276	0.648206	1	1.58168
NC_035082.1	55355696	3	1	3	0	4	0	5	0	1	5	3	0	1	6	3	0	93.75	42.1053	67.9276	LOC110526258	Body	NA	NA	NA	NA	1021	55355013	55356717	-	NA	island5960	55355447	55356236	0.101177	0.112664	0	0.16053	1.18755	0.0282079	0	0	0.120743	0.457493	0.822523	1.88303	0.687678	1	1.54096
NC_035086.1	26532089	6	0	8	1	7	1	5	2	2	5	2	5	1	1	3	3	86.6667	36.3636	61.5152	LOC110533637	Body	NA	NA	NA	NA	1021	26531068	26533181	+	NA	out			0.775223	0.658784	0.671305	0.536384	8.65028	0.568761	0.245368	1.20012	0.608639	8.24473	8.44751	-1.16493	0.718992	1	0.209945
NC_035080.1	18223400	1	1	4	0	6	0	3	0	1	2	3	1	2	0	2	2	93.3333	61.5385	77.4359	LOC110521545	Body	NA	NA	NA	NA	1024	18215017	18224424	-	FirstExon	out			0	0	0	0	0	0	0	0	0	0	0	-1	1	1	#DIV/0!
NC_035084.1	82520237	0	4	0	3	5	0	6	2	0	8	2	6	0	4	1	1	55	13.6364	34.3182	LOC110530875	Body	NA	NA	NA	NA	1027	82513531	82521264	-	NA	out			7.62833	6.1783	3.30288	4.95962	71.0599	3.38912	2.50389	5.49823	5.27708	52.727	61.8934	1.09361	0.715806	1	1.03327
NC_035091.1	21325198	5	0	6	0	5	0	5	0	3	0	2	3	2	0	1	6	100	47.0588	73.5294	LOC110489862	Body	NA	NA	NA	NA	1041	21324157	21327552	+	FirstExon	island14076	21325017	21325837	0	0	0	0	0	0	0	0.0162407	0	0.0489782	0.0244891	-1.43823	1	1	0.931746
NC_035088.1	28185594	2	0	4	0	2	1	3	3	6	0	6	0	3	0	3	0	73.3333	100	86.6667	LOC110537450	Body	NA	NA	NA	NA	1042	28184552	28209005	+	FirstExon	out			0.0158723	0.00196381	0.00156846	0.0127916	0.102309	0.0236008	0.00883817	0.00902158	0.00210463	0.145222	0.123765	-1.32141	1	1	1.05492
NC_035078.1	20532521	0	4	0	4	0	7	3	2	3	1	1	2	2	2	4	0	15	66.6667	40.8334	LOC110488629	Body	NA	NA	NA	NA	1042	20531479	20549234	+	NA	out			0.0947256	0.0730245	0.0432024	0.744312	3.1024	0.0541726	0.0705984	0.0621237	0.110145	0.949343	2.02587	2.40113	0.170012	1	0.985803
NC_035092.1	66333773	3	0	4	0	4	0	5	1	2	1	3	5	4	4	2	0	94.1176	52.381	73.2493	LOC110492650	Body	NA	NA	NA	NA	1042	66332731	66345719	+	NA	out			0.106248	0.0924303	0.0767752	0.144494	1.36782	0.0851623	0.0698853	0.050954	0.0990578	0.986059	1.17694	1.10914	1	1	0.649131
NC_035092.1	17468986	3	2	0	4	3	1	2	1	4	1	6	0	3	0	5	0	50	94.7368	72.3684	LOC110491565	Body	NA	NA	NA	NA	1058	17467928	17497013	+	NA	out			0.105274	0.229499	0.0791208	0.154596	1.83696	0.0777157	0.0713345	0.0663677	0.127401	1.09687	1.46692	1.32136	0.774671	1	2.62826
NC_035093.1	34315683	4	1	1	2	3	3	4	0	3	1	0	7	1	4	1	5	66.6667	22.7273	44.697	LOC110494963	Body	NA	NA	NA	NA	1058	34314625	34332197	+	NA	out			0.0220874	0.024595	0.00436523	0.00890015	0.190045	0.00273684	0.00245978	0	0.00585745	0.035494	0.112769	1.8024	1	1	0.618954
NC_035094.1	30806353	0	4	2	3	1	4	3	1	5	2	5	0	2	1	4	1	33.3333	80	56.6667	LOC110496131	Body	NA	NA	NA	NA	1065	30802209	30807418	-	NA	out			0.10761	0.101392	0.0736183	0.187623	1.5291	0.129237	0.0912635	0.0952746	0.167933	1.55134	1.54022	-1.23373	0.774671	1	0.929403
NC_035091.1	21325222	5	0	5	1	4	1	5	0	3	0	2	3	2	0	1	6	90.4762	47.0588	68.7675	LOC110489862	Body	NA	NA	NA	NA	1065	21324157	21327552	+	FirstExon	island14076	21325017	21325837	0	0	0	0	0	0	0	0.0162407	0	0.0489782	0.0244891	-1.43823	1	1	0.908295
NC_035082.1	67957334	1	5	2	2	3	0	3	1	4	0	5	0	1	1	3	0	52.9412	92.8571	72.8992	LOC110526537	Body	NA	NA	NA	NA	1073	67956261	67979872	+	NA	out			0.343378	0.341685	0.305385	0.308009	4.24702	0.256645	0.170252	0.280299	0.398881	3.51247	3.87975	-1.02201	1	1	1.78582
NC_035080.1	54274008	1	2	3	4	4	3	0	6	0	4	0	5	0	4	0	5	34.7826	0	17.3913	LOC110522083	Body	NA	NA	NA	NA	1087	54272562	54275095	-	FirstExon	island3774	54273797	54274905	0.0170193	0	0	0	0.0522687	0	0	0	0	0	0.0261343	1.37811	1	1	3.13535e-17
NC_035084.1	22498115	4	0	5	1	3	0	3	0	2	2	0	2	1	5	3	1	93.75	37.5	65.625	LOC110529682	Body	NA	NA	NA	NA	1098	22491859	22499213	-	NA	out			0.0703633	0.0783517	0.0521483	0.0797429	0.912516	0.137319	0.0764017	0.0299951	0.202927	1.43468	1.1736	-1.82018	0.508186	1	0.296275
NC_035091.1	21325259	3	0	4	0	3	0	3	0	2	0	1	2	2	1	1	2	100	54.5455	77.2728	LOC110489862	Body	NA	NA	NA	NA	1102	21324157	21327552	+	FirstExon	island14076	21325017	21325837	0	0	0	0	0	0	0	0.0162407	0	0.0489782	0.0244891	-1.43823	1	1	0.353553
NC_035080.1	54273993	1	2	3	4	3	5	0	6	0	4	0	5	0	4	0	5	29.1667	0	14.5833	LOC110522083	Body	NA	NA	NA	NA	1102	54272562	54275095	-	FirstExon	island3774	54273797	54274905	0.0170193	0	0	0	0.0522687	0	0	0	0	0	0.0261343	1.37811	1	1	0.0912871
NC_035091.1	21325260	4	1	6	0	5	0	5	0	3	0	2	3	2	0	3	4	95.2381	58.8235	77.0308	LOC110489862	Body	NA	NA	NA	NA	1103	21324157	21327552	+	FirstExon	island14076	21325017	21325837	0	0	0	0	0	0	0	0.0162407	0	0.0489782	0.0244891	-1.43823	1	1	1.32288
NC_035080.1	984895	6	0	0	4	4	0	3	2	4	0	5	0	4	0	8	0	68.4211	100	84.2105	zwilch	Body	NA	NA	NA	NA	1125	954625	986020	-	NA	out			0.0178573	0.033651	0.0158815	0.0348712	0.332169	0.0153187	0.0165215	0.0193237	0.0278676	0.251888	0.292029	1.04586	1	1	1.02293
NC_035079.1	14796065	1	3	3	1	3	3	4	0	4	0	4	0	2	0	5	0	61.1111	100	80.5555	LOC110509008	Body	NA	NA	NA	NA	1133	14795360	14797198	-	NA	out			0.0234513	0.0522274	0.0208565	0.0212619	0.381565	0.0261525	0	0	0	0.0894917	0.235528	2.08824	1	1	0.552753
NC_035082.1	39272509	4	6	7	0	5	1	1	4	2	3	0	6	0	7	0	3	60.7143	9.52381	35.1191	LOC110525997	Body	NA	NA	NA	NA	1150	39199028	39273659	-	NA	out			0.0161807	0.00514793	0	0.0031436	0.0761063	0	0.00173762	0.000739035	0.000689631	0.010378	0.0432422	1.4188	1	1	0.996329
NC_035080.1	47495211	0	5	1	7	5	2	3	3	0	3	0	5	0	5	0	6	34.6154	0	17.3077	LOC110521976	Body	NA	NA	NA	NA	1154	47489773	47496365	-	NA	out			0.170074	0.0946913	0.23852	0.249086	2.50254	0.0583582	0.0721194	0.18404	0.226381	1.68416	2.09335	1.189	0.803917	1	1.70185
NC_035077.1	72785340	2	0	4	1	3	3	2	4	5	0	4	1	4	0	4	0	57.8947	94.4444	76.1696	LOC110532693	Body	NA	NA	NA	NA	1155	72784185	72837656	+	FirstExon	out			0.0225829	0.00808288	0.00502105	0.0146247	0.160728	0.00179887	0.00323352	0.00206289	0.00673746	0.0438471	0.102287	1.55331	1	1	3.87095
NC_035077.1	32889238	3	1	2	8	5	3	0	3	2	0	8	0	4	0	6	0	40	100	70	rad52	Body	NA	NA	NA	NA	1165	32888073	32896142	+	NA	out			0.0427528	0.0416557	0.023764	0.0532969	0.522588	0.053637	0.0374944	0.054675	0.0765301	0.708578	0.615583	-1.5354	1	1	0.211152
NC_035077.1	32889239	3	0	1	5	0	5	0	2	3	0	4	0	3	1	4	0	25	93.3333	59.1666	rad52	Body	NA	NA	NA	NA	1166	32888073	32896142	+	NA	out			0.0427528	0.0416557	0.023764	0.0532969	0.522588	0.053637	0.0374944	0.054675	0.0765301	0.708578	0.615583	-1.5354	1	1	1.34838
NC_035082.1	39272492	2	0	7	0	4	0	3	2	2	2	0	5	1	3	0	4	88.8889	17.6471	53.268	LOC110525997	Body	NA	NA	NA	NA	1167	39199028	39273659	-	NA	out			0.0161807	0.00514793	0	0.0031436	0.0761063	0	0.00173762	0.000739035	0.000689631	0.010378	0.0432422	1.4188	1	1	0.361654
NC_035082.1	39272491	5	5	7	0	3	3	3	2	2	3	0	6	0	7	1	2	64.2857	14.2857	39.2857	LOC110525997	Body	NA	NA	NA	NA	1168	39199028	39273659	-	NA	out			0.0161807	0.00514793	0	0.0031436	0.0761063	0	0.00173762	0.000739035	0.000689631	0.010378	0.0432422	1.4188	1	1	1.77056
NC_035080.1	47495197	0	5	3	5	5	2	3	3	0	3	0	5	0	5	0	6	42.3077	0	21.1538	LOC110521976	Body	NA	NA	NA	NA	1168	47489773	47496365	-	NA	out			0.170074	0.0946913	0.23852	0.249086	2.50254	0.0583582	0.0721194	0.18404	0.226381	1.68416	2.09335	1.189	0.803917	1	1.11552
NC_035082.1	39272489	6	4	7	0	5	1	0	5	1	4	0	6	0	6	0	3	64.2857	5	34.6429	LOC110525997	Body	NA	NA	NA	NA	1170	39199028	39273659	-	NA	out			0.0161807	0.00514793	0	0.0031436	0.0761063	0	0.00173762	0.000739035	0.000689631	0.010378	0.0432422	1.4188	1	1	1.73587
NC_035080.1	47495189	0	5	1	6	5	2	3	3	0	3	0	5	0	5	0	6	36	0	18	LOC110521976	Body	NA	NA	NA	NA	1176	47489773	47496365	-	NA	out			0.170074	0.0946913	0.23852	0.249086	2.50254	0.0583582	0.0721194	0.18404	0.226381	1.68416	2.09335	1.189	0.803917	1	1.70185
NC_035098.1	25413449	3	1	5	1	0	7	3	3	0	6	0	6	0	5	2	3	47.8261	9.09091	28.4585	LOC110501632	Body	NA	NA	NA	NA	1188	25381292	25414637	-	NA	out			0.443607	0.239064	0.356567	0.297833	4.38626	0.200478	0.194442	0.195169	0.296334	2.84172	3.61399	1.23869	0.711836	1	0.863524
NC_035097.1	46630741	6	1	5	1	4	3	4	1	0	3	1	2	0	3	0	3	76	8.33333	42.1667	cckar	Body	NA	NA	NA	NA	1201	46612571	46631942	-	NA	out			0.00445249	0.014874	0.00593978	0.00201841	0.0886819	0.00744804	0.00669405	0.0142353	0.00531349	0.107754	0.0982179	-1.19651	1	1	0.395996
NC_035103.1	10597276	4	0	4	0	5	0	6	0	5	0	0	5	2	2	3	0	100	58.8235	79.4117	LOC110507542	Body	NA	NA	NA	NA	1208	10596068	10602138	+	NA	out			0.05683	0.00791024	0	0	0.199386	0.007922	0	0.00908473	0.00847743	0.0798498	0.139618	1.42457	1	1	0.146013
NC_035101.1	22574438	2	3	3	3	5	2	4	4	0	5	1	9	0	6	2	8	53.8462	9.67742	31.7618	LOC110504863	Body	NA	NA	NA	NA	1228	22572979	22575666	-	FirstExon	out			0.144398	0.25012	0.156959	0.305473	2.7977	0.0715692	0.176891	0.225702	0.153174	2.00321	2.40045	1.12225	1	1	1.09708
NC_035085.1	50028452	5	0	4	2	3	1	6	0	4	2	1	3	1	4	2	2	85.7143	42.1053	63.9098	LOC110532456	Body	NA	NA	NA	NA	1230	50021972	50029682	-	NA	out			0.0055929	0	0.00497408	0	0.0353496	0	0.0112114	0	0.00667443	0.0592316	0.0472906	-1.2184	1	1	1.27457
NC_035097.1	46630709	7	0	6	0	6	1	5	0	1	2	1	2	0	3	0	3	96	16.6667	56.3333	cckar	Body	NA	NA	NA	NA	1233	46612571	46631942	-	NA	out			0.00445249	0.014874	0.00593978	0.00201841	0.0886819	0.00744804	0.00669405	0.0142353	0.00531349	0.107754	0.0982179	-1.19651	1	1	0.461743
NC_035097.1	46630704	7	0	4	2	5	2	5	0	0	3	1	2	0	3	0	3	84	8.33333	46.1667	cckar	Body	NA	NA	NA	NA	1238	46612571	46631942	-	NA	out			0.00445249	0.014874	0.00593978	0.00201841	0.0886819	0.00744804	0.00669405	0.0142353	0.00531349	0.107754	0.0982179	-1.19651	1	1	0.880456
NC_035105.1	5322166	0	12	3	3	3	3	1	4	3	3	4	3	4	1	6	2	24.1379	65.3846	44.7613	LOC110509550	Body	NA	NA	NA	NA	1252	5267786	5323418	-	NA	out			0.241863	0.35219	0.0599805	0.0639576	2.27679	0.0752111	0.0551656	0.0356897	0.178546	1.09204	1.68442	1.62227	0.581531	1	0.380927
NC_035094.1	9172784	4	2	0	4	0	5	3	2	0	9	1	6	0	5	1	8	35	6.66667	20.8333	LOC110495623	Body	NA	NA	NA	NA	1257	9171527	9175129	+	FirstExon	island16568	9172359	9172995	1.14909	0.479831	0.212907	0.846474	8.57142	0.707468	0.25194	0.734767	0.799923	7.91085	8.24114	-1.15133	0.778793	1	2.31178
NC_035099.1	20610986	4	1	3	4	6	2	3	2	1	2	1	5	1	4	2	4	64	25	44.5	LOC110502565	Body	NA	NA	NA	NA	1259	20609727	20699140	+	NA	out			0.0419625	0.0520974	0.0257377	0.0358585	0.503382	0.0505612	0.025622	0.0468792	0.0742521	0.626139	0.56476	-1.4224	1	1	0.913638
NC_035091.1	10921672	3	0	1	3	2	1	3	2	1	2	0	3	0	5	1	4	60	12.5	36.25	LOC110489636	Body	NA	NA	NA	NA	1260	10910592	10922932	-	NA	out			0.992466	0.642072	0.494163	2.41428	14.734	0.479347	0.458842	0.496072	0.717303	6.88825	10.8111	1.66478	0.15927	1	2.38724
NC_035081.1	78513186	3	3	0	3	4	1	2	1	0	3	0	3	2	0	0	3	52.9412	18.1818	35.5615	LOC110524682	Body	NA	NA	NA	NA	1266	78489744	78514452	-	FirstExon	out			0.00523617	0.00583064	0.00465682	0.00158244	0.0565682	0.00389287	0	0.00223212	0.00624871	0.0387336	0.0476509	1.04654	1	1	0.113782
NC_035088.1	38312023	4	1	1	6	1	5	4	2	0	5	0	6	0	5	0	5	41.6667	0	20.8333	LOC110537621	Body	NA	NA	NA	NA	1272	38306632	38313295	-	NA	out			0.0647162	0.0504444	0.0345334	0.0704092	0.712734	0.0505194	0.0194594	0.0413816	0.0540614	0.527465	0.6201	1.07633	1	1	2.5124
NC_035082.1	19620781	4	1	5	1	3	2	1	2	1	2	1	1	0	3	0	4	68.4211	16.6667	42.5439	LOC110525523	Body	NA	NA	NA	NA	1278	19593225	19622059	-	NA	out			0.578814	0.531277	0.230117	1.68417	9.77287	0.488701	0.367272	0.426538	0.678248	6.273	8.02294	1.22264	0.649485	1	0.481639
NC_035095.1	58319607	2	5	1	6	2	3	4	5	3	2	3	3	5	0	4	0	32.1429	75	53.5714	LOC110498303	Body	NA	NA	NA	NA	1283	58318324	58339162	+	NA	out			0.00620858	0.0230448	0.00736218	0.00562895	0.136703	0	0.00207427	0.00264664	0.00740916	0.0373988	0.0870511	1.49027	1	1	2.01768
NC_035084.1	67359881	5	1	6	0	4	2	1	3	1	4	1	4	2	1	0	6	72.7273	21.0526	46.8899	arf1	Body	NA	NA	NA	NA	1291	67335698	67361172	-	NA	out			1.35602	1.01042	1.48753	1.82341	18.7127	1.05534	1.11818	1.299	1.94956	17.2746	17.9937	-1.13292	0.666116	1	1.19761
NC_035082.1	26821960	4	0	4	3	4	0	1	1	0	1	0	3	0	3	2	1	76.4706	20	48.2353	LOC110526722	Body	NA	NA	NA	NA	1295	26820665	26865925	+	NA	out			0.348742	0.343772	0.119486	0.154637	3.09133	0.225272	0.179546	0.235183	0.360462	3.18676	3.13905	-1.26313	0.690742	1	0.912182
NC_035092.1	53331908	6	0	4	2	7	1	5	0	5	1	5	2	6	4	3	2	88	67.8571	77.9286	LOC110492383	Body	NA	NA	NA	NA	1321	53330587	53333029	+	FirstExon	out			1.18277	0.923899	1.256	2.32075	18.6827	0.629973	0.778523	1.12881	1.30615	12.1922	15.4375	1.22985	0.512484	1	0.0526643
NC_035089.1	20132415	4	1	4	2	4	2	4	4	4	0	7	0	4	0	6	0	64	100	82	cbx8	Body	NA	NA	NA	NA	1326	20129892	20133741	-	NA	out			0.268843	0.324312	0.159398	0.162496	2.95622	0.149905	0.123502	0.401116	0.38767	3.31428	3.13525	-1.36911	0.690742	1	0.23541
NC_035100.1	150196	5	2	6	4	10	0	6	1	1	5	1	7	3	0	5	0	79.4118	45.4545	62.4331	LOC110503490	Body	NA	NA	NA	NA	1334	148862	153528	+	NA	out			0	0.0102899	0	0	0.0323299	0	0	0	0	0	0.016165	1.23388	1	1	0.465946
NC_035100.1	150201	6	1	8	2	10	0	6	1	1	5	1	7	3	0	5	0	88.2353	45.4545	66.8449	LOC110503490	Body	NA	NA	NA	NA	1339	148862	153528	+	NA	out			0	0.0102899	0	0	0.0323299	0	0	0	0	0	0.016165	1.23388	1	1	1
NC_035086.1	43876778	7	0	8	0	5	0	6	1	5	2	5	3	3	2	1	2	96.2963	60.8696	78.5829	LOC110534136	Body	NA	NA	NA	NA	1347	43875225	43878125	-	FirstExon	out			0.490585	0.662159	0.264427	0.471741	6.08964	2.66915	2.78635	3.6883	4.70135	44.0734	25.0815	-8.7498	1.19e-14	6.15e-11	4.10814
NC_035081.1	18551114	1	2	4	2	0	5	5	4	0	8	0	8	0	3	0	5	43.4783	0	21.7391	LOC110523412	Body	NA	NA	NA	NA	1376	18549738	18556791	+	NA	out			0.0366829	0.0340396	0.0108747	0.0554304	0.439874	0.0136361	0	0.0156375	0.00729607	0.115633	0.277753	2.05543	1	1	4.39521
NC_035081.1	38470488	1	5	4	0	3	3	3	3	0	9	0	6	0	4	0	4	50	0	25	LOC110523860	Body	NA	NA	NA	NA	1383	38469105	38481665	+	NA	out			0.271238	0.233214	0.22596	0.32685	3.45584	0.470951	0.313155	0.443475	0.606404	5.85897	4.6574	-2.05404	0.0515767	0.593023	2.43879
NC_035100.1	150245	6	1	8	2	10	0	6	1	1	5	1	7	3	0	5	0	88.2353	45.4545	66.8449	LOC110503490	Body	NA	NA	NA	NA	1383	148862	153528	+	NA	out			0	0.0102899	0	0	0.0323299	0	0	0	0	0	0.016165	1.23388	1	1	1
NC_035078.1	17072765	2	5	0	4	1	6	0	12	2	5	2	2	5	1	2	3	10	50	30	LOC110487106	Body	NA	NA	NA	NA	1401	16950960	17074166	-	NA	out			0.663318	0.779551	0.33123	0.434144	7.11058	0.56055	0.483806	0.840236	1.04431	9.26911	8.18984	-1.58714	0.170824	1	1.06753
NC_035081.1	84103611	4	0	7	0	3	2	5	1	1	3	1	3	2	3	2	2	86.3636	35.2941	60.8289	arpc5	Body	NA	NA	NA	NA	1405	84097980	84105016	-	NA	out			0.122572	0.10919	0.0545049	0.361168	2.09495	0.13669	0.0614263	0.117564	0.19747	1.62784	1.8614	1.03781	1	1	0.756655
NC_035077.1	57518083	1	2	4	1	0	4	5	1	3	1	6	0	3	0	4	0	55.5556	94.1176	74.8366	iqank1	Body	NA	NA	NA	NA	1407	57508762	57519490	-	NA	out			0.0281376	0.031332	0.0071498	0.047377	0.365285	0.0179306	0.00805773	0.0154218	0.0335787	0.236481	0.300883	1.16901	1	1	0.783872
NC_035096.1	425255	2	2	1	3	4	4	4	0	2	0	4	0	8	0	6	0	55	100	77.5	LOC110498794	Body	NA	NA	NA	NA	1408	374715	426663	-	NA	out			0.0157734	0.00554656	0.00221497	0.0082794	0.100927	0.000925802	0.00166416	0.00106168	0	0.0122	0.0565637	1.55983	1	1	1.34366
NC_035105.1	31985324	3	0	4	3	0	3	0	5	0	3	0	7	0	4	1	1	38.8889	6.25	22.5694	LOC110510112	Body	NA	NA	NA	NA	1413	31983454	31986737	-	FirstExon	out			0	0	0	0	0	0	0	0	0	0	0	-1	1	1	#DIV/0!
NC_035080.1	10359373	3	3	3	1	2	2	1	3	3	0	4	0	4	0	5	0	50	100	75	LOC110521357	Body	NA	NA	NA	NA	1423	10357950	10364191	+	NA	out			0.0207274	0.0153871	0	0	0.112002	0	0	0.00883586	0.00824519	0.0512965	0.081649	1.24077	1	1	0.671628
NC_035103.1	40506474	1	4	1	5	3	3	2	5	0	4	0	7	0	8	0	7	29.1667	0	14.5833	sh2b2	Body	NA	NA	NA	NA	1428	40471310	40507902	-	NA	out			0.0718918	0.0314966	0.0576485	0.0341928	0.641736	0.0368006	0.0236251	0.0271298	0.0365679	0.399836	0.520786	1.23266	1	1	1.42951
NC_035100.1	20191106	3	0	6	0	4	0	4	0	0	4	6	1	5	0	2	3	100	61.9048	80.9524	atm	Body	NA	NA	NA	NA	1428	20189678	20237322	+	NA	out			0.645387	0.395111	0.322812	0.480089	5.96652	0.294755	0.258565	0.299816	0.36295	3.90372	4.93512	1.22825	0.637293	1	0.240707
NC_035088.1	18833953	5	0	6	1	7	0	5	0	4	2	4	1	3	1	6	3	95.8333	70.8333	83.3333	LOC110537217	Body	NA	NA	NA	NA	1432	18830642	18835385	-	NA	out			0.627267	0.415039	0.501268	0.395621	6.35037	0.638691	0.446471	0.290648	0.748564	6.86412	6.60725	-1.32207	0.481349	1	0.941913
NC_035085.1	13905336	2	0	1	2	1	3	2	2	3	0	3	0	3	0	1	1	46.1538	90.9091	68.5314	LOC110531728	Body	NA	NA	NA	NA	1434	13905134	13906770	-	NA	out			0	0	0	0	0	0	0	0	0.0314395	0.0939907	0.0469953	-1.84092	1	1	1.18818
NC_035088.1	86708542	8	1	4	3	2	1	4	1	1	3	5	6	3	1	1	5	75	40	57.5	LOC110538818	Body	NA	NA	NA	NA	1435	86707107	86751273	+	NA	out			0	0	0	0	0	0	0	0	0	0	0	-1	1	1	#DIV/0!
NC_035078.1	78333676	2	2	4	1	4	1	1	3	5	0	5	0	3	0	1	0	61.1111	100	80.5555	LOC110500125	Body	NA	NA	NA	NA	1448	78330677	78335124	-	NA	island2051	78333167	78333845	0.0872621	0.0539828	0.017246	0	0.500612	0.0432504	0.00971801	0.0247992	0.0115707	0.291425	0.396019	1.28108	1	1	0.265028
NC_035104.1	27224749	6	0	3	0	6	0	4	0	3	0	3	2	1	0	3	3	100	66.6667	83.3333	LOC110508825	Body	NA	NA	NA	NA	1455	27221978	27226204	-	NA	out			0.0204054	0.011361	0	0	0.0983632	0.0113779	0.0102261	0.0391437	0	0.192809	0.145586	-1.59221	1	1	1.32833
NC_035085.1	13905315	2	0	0	2	0	4	0	4	3	0	1	2	2	1	0	2	16.6667	54.5455	35.6061	LOC110531728	Body	NA	NA	NA	NA	1455	13905134	13906770	-	NA	out			0	0	0	0	0	0	0	0	0.0314395	0.0939907	0.0469953	-1.84092	1	1	0.879883
NC_035090.1	29248268	3	3	0	4	4	4	3	3	1	7	0	8	0	7	1	3	41.6667	7.40741	24.5371	LOC110488372	Body	NA	NA	NA	NA	1456	29246812	29272255	+	NA	out			0.0711888	0.018874	0.00150743	0.016904	0.338495	0.0113413	0.0305794	0.0173411	0.0445002	0.331274	0.334884	-1.14945	1	1	0.0769262
NC_035081.1	10499535	3	5	6	1	2	3	5	0	0	3	0	5	2	3	1	2	64	18.75	41.375	LOC110524954	Body	NA	NA	NA	NA	1457	10459258	10500992	-	NA	out			0.0175669	0.00575333	0.00551409	0	0.092173	0.00230475	0.00103572	0.00132152	0.00246635	0.0228739	0.0575234	1.38362	1	1	0.514946
NC_035083.1	142207	5	0	1	0	4	0	3	0	4	3	4	5	3	2	0	2	100	47.8261	73.913	LOC110527159	Body	NA	NA	NA	NA	1459	122247	143666	-	NA	out			0.0684553	0.0313876	0.0555093	0.0383339	0.636511	0.0224531	0.0242161	0.0669463	0.0672765	0.564693	0.600602	-1.07989	1	1	0.266529
NC_035081.1	10499532	3	5	5	2	2	3	5	0	0	3	0	5	1	4	1	2	60	12.5	36.25	LOC110524954	Body	NA	NA	NA	NA	1460	10459258	10500992	-	NA	out			0.0175669	0.00575333	0.00551409	0	0.092173	0.00230475	0.00103572	0.00132152	0.00246635	0.0228739	0.0575234	1.38362	1	1	0.623339
NC_035084.1	44637012	4	0	6	1	6	0	4	0	2	0	2	2	1	2	1	2	95.2381	50	72.6191	adipoq	Body	NA	NA	NA	NA	1460	44635552	44638124	+	NA	island7854	44636981	44637773	6.31901	18.5149	11.9999	5.88104	140.575	13.4208	10.5502	11.8967	21.6027	183.347	161.961	-1.51116	0.176492	1	0.390159
NC_035088.1	67996832	0	6	0	7	0	5	0	5	5	3	3	3	1	3	0	7	0	36	18	LOC110538216	Body	NA	NA	NA	NA	1473	67989400	67998305	-	NA	out			2.68756	1.55296	1.64084	2.62105	27.6647	0.799234	0.630962	0.87319	1.31758	11.5177	19.5912	1.93164	0.0110727	0.213338	2.15358
NC_035079.1	69115018	2	1	4	0	1	1	4	0	1	2	0	4	0	3	0	0	84.6154	10	47.3077	rnf17	Body	NA	NA	NA	NA	1476	69087668	69116494	-	NA	out			0.0119685	0.0399817	0.00266105	0.0203458	0.238364	0.00667353	0	0.0114795	0.00892679	0.0841432	0.161253	1.55424	1	1	3.41934
NC_035079.1	69115017	5	4	4	0	5	0	7	2	2	3	1	5	0	6	0	0	77.7778	17.6471	47.7124	rnf17	Body	NA	NA	NA	NA	1477	69087668	69116494	-	NA	out			0.0119685	0.0399817	0.00266105	0.0203458	0.238364	0.00667353	0	0.0114795	0.00892679	0.0841432	0.161253	1.55424	1	1	0.936854
NC_035088.1	67996827	0	6	0	7	0	5	0	5	4	5	2	4	1	3	0	7	0	26.9231	13.4616	LOC110538216	Body	NA	NA	NA	NA	1478	67989400	67998305	-	NA	out			2.68756	1.55296	1.64084	2.62105	27.6647	0.799234	0.630962	0.87319	1.31758	11.5177	19.5912	1.93164	0.0110727	0.213338	2.12389
NC_035098.1	40620344	3	1	4	1	2	3	0	5	0	3	0	4	0	3	0	2	47.3684	0	23.6842	LOC110501888	Body	NA	NA	NA	NA	1491	40547993	40621835	-	NA	out			0.409992	0.431826	0.174004	0.288583	4.19154	0.270944	0.190246	0.286063	0.351971	3.50859	3.85007	-1.03415	1	1	1.6517
NC_035086.1	38069272	1	3	1	4	0	5	0	5	2	2	2	1	2	1	3	3	10.5263	56.25	33.3882	LOC110533911	Body	NA	NA	NA	NA	1492	38067780	38070423	+	FirstExon	out			0.179423	0.018163	0.159571	0.0887305	1.48009	0.0545701	0.0980916	0.125159	0.214119	1.54796	1.51403	-1.26836	0.774671	1	0.547466
NC_035085.1	18967147	6	1	9	0	0	3	5	2	2	6	2	1	4	4	3	4	76.9231	42.3077	59.6154	LOC110531832	Body	NA	NA	NA	NA	1497	18965650	18978472	+	NA	out			0.168162	0.269645	0.179467	0.253088	2.84364	0.165028	0.1045	0.146238	0.224762	2.04378	2.44371	1.11856	1	1	1.77796
NC_035094.1	12518246	0	8	1	5	0	7	1	6	1	4	5	2	1	3	5	1	7.14286	54.5455	30.8442	LOC110495760	Body	NA	NA	NA	NA	1497	12516749	12518642	+	NA	out			0	0	0	0	0	0	0	0	0	0	0	-1	1	1	#DIV/0!
NC_035096.1	17055471	4	1	1	3	3	0	4	0	2	1	1	3	0	3	3	4	75	35.2941	55.1471	LOC110499107	Body	NA	NA	NA	NA	1502	17043605	17056973	-	NA	out			0.812923	0.484936	0.682812	1.19914	10.4205	0.244627	0.200463	0.193897	0.700643	4.21877	7.31962	1.98334	0.0455175	0.545399	4.31986
NC_035091.1	49931527	2	2	0	8	0	5	0	3	1	2	4	2	2	2	3	1	10	58.8235	34.4117	LOC110490331	Body	NA	NA	NA	NA	1503	49930317	49933030	-	NA	island14420	49930602	49931899	0	0	0	0	0	0	0	0	0	0	0	-1	1	1	#DIV/0!
NC_035093.1	46665071	1	2	0	6	3	1	0	3	3	0	2	0	3	0	3	0	25	100	62.5	LOC110494304	Body	NA	NA	NA	NA	1516	46618372	46666587	-	FirstExon	out			0.34168	0.251988	0.219554	0.29113	3.59142	0.164584	0.138061	0.168151	0.264719	2.34537	2.9684	1.22729	0.67831	1	1.70378
NC_035093.1	46665070	1	2	0	4	2	3	1	4	5	0	4	0	3	0	4	0	23.5294	100	61.7647	LOC110494304	Body	NA	NA	NA	NA	1517	46618372	46666587	-	FirstExon	out			0.34168	0.251988	0.219554	0.29113	3.59142	0.164584	0.138061	0.168151	0.264719	2.34537	2.9684	1.22729	0.67831	1	2.24543
NC_035096.1	6004562	4	0	6	0	4	0	2	0	1	3	4	0	5	1	2	3	100	63.1579	81.5789	LOC110498878	Body	NA	NA	NA	NA	1540	6003022	6005548	+	NA	out			0.0170664	0	0	0.0309462	0.153205	0	0	0	0.0203666	0.0608875	0.107046	1.36477	1	1	1.28942
NC_035085.1	41802442	2	1	1	5	2	4	2	3	0	3	0	4	0	4	0	6	35	0	17.5	LOC110532276	Body	NA	NA	NA	NA	1548	41797418	41803990	-	FirstExon	out			0	0	0	0	0	0	0	0	0	0	0	-1	1	1	#DIV/0!
NC_035078.1	46280459	3	0	0	0	7	2	2	3	0	4	4	1	1	5	1	10	70.5882	23.0769	46.8325	LOC110493250	Body	NA	NA	NA	NA	1549	46238025	46282008	-	NA	out			0.215713	0.240203	0.281664	0.387592	3.70863	0.131214	0.130707	0.131664	0.149775	1.75175	2.73019	1.66901	0.384266	1	0.738811
NC_035083.1	16207408	6	0	3	2	1	4	4	0	1	4	1	2	0	3	1	2	70	21.4286	45.7143	LOC110527510	Body	NA	NA	NA	NA	1550	16206652	16208958	-	NA	out			0	0.0208162	0.0332511	0.135589	0.628498	0.0625416	0.0187368	0.071721	0	0.495948	0.562223	1.01999	1	1	0.0331729
NC_035094.1	33140280	4	0	3	2	0	4	0	6	4	0	6	0	3	1	5	1	36.8421	90	63.4211	LOC100136299	Body	NA	NA	NA	NA	1576	33137234	33141856	-	NA	out			1.71649	1.63089	0.389939	2.31745	19.3682	1.21719	1.56147	1.70602	1.24686	18.5081	18.9382	-1.23604	0.471472	1	0.150768
NC_035084.1	53232155	0	2	4	0	2	4	1	3	0	3	0	4	0	4	0	4	43.75	0	21.875	LOC110530231	Body	NA	NA	NA	NA	1580	53230575	53380497	+	NA	out			0.163391	0.209168	0.102844	0.167176	2.07922	0.0801986	0.126861	0.107053	0.0796424	1.27982	1.67952	1.28827	1	1	2.03913
NC_035088.1	67996724	0	9	0	5	0	5	0	5	1	4	3	4	1	5	0	2	0	25	12.5	LOC110538216	Body	NA	NA	NA	NA	1581	67989400	67998305	-	NA	out			2.68756	1.55296	1.64084	2.62105	27.6647	0.799234	0.630962	0.87319	1.31758	11.5177	19.5912	1.93164	0.0110727	0.213338	2.30077
NC_035084.1	53232156	0	5	3	0	2	2	0	3	0	3	0	4	0	3	0	5	33.3333	0	16.6667	LOC110530231	Body	NA	NA	NA	NA	1581	53230575	53380497	+	NA	out			0.163391	0.209168	0.102844	0.167176	2.07922	0.0801986	0.126861	0.107053	0.0796424	1.27982	1.67952	1.28827	1	1	1.34422
NC_035088.1	67996723	0	6	0	10	0	6	0	6	3	3	4	3	1	3	2	2	0	47.619	23.8095	LOC110538216	Body	NA	NA	NA	NA	1582	67989400	67998305	-	NA	out			2.68756	1.55296	1.64084	2.62105	27.6647	0.799234	0.630962	0.87319	1.31758	11.5177	19.5912	1.93164	0.0110727	0.213338	2.95411
NC_035103.1	16719170	2	2	1	1	2	2	2	0	3	0	4	0	4	0	4	0	58.3333	100	79.1667	LOC110507107	Body	NA	NA	NA	NA	1587	16710921	16720757	-	NA	island22509	16718626	16719699	0.00876829	0.00488188	0.00389907	0	0.0565125	0	0	0	0.0104639	0.0312824	0.0438975	1.10074	1	1	0.353238
NC_035081.1	65184504	2	2	0	2	3	1	1	3	1	3	0	4	0	4	0	4	42.8571	6.25	24.5536	LOC110524432	Body	NA	NA	NA	NA	1590	65146490	65186094	-	NA	out			0.290743	0.179458	0.178193	0.230032	2.857	0.19794	0.162622	0.194962	0.301483	2.73632	2.79666	-1.17604	0.832162	1	0.15076
NC_035085.1	346450	2	1	4	2	5	1	3	3	3	0	6	0	4	0	4	0	66.6667	100	83.3333	LOC110532883	Body	NA	NA	NA	NA	1591	344859	351618	+	NA	out			0.382783	0.149184	0.453907	0.231364	4.05622	0.241895	0.0959151	0.277399	0.137041	2.41004	3.23313	1.34519	0.559439	1	0.832258
NC_035090.1	7959144	2	1	4	1	0	5	2	1	0	7	0	4	0	3	0	3	50	0	25	LOC110487933	Body	NA	NA	NA	NA	1615	7947775	7960759	-	NA	out			0.00664256	0.0147934	0.0029538	0.00301121	0.0874789	0.00370385	0.0033289	0	0	0.0243367	0.0559078	1.34086	1	1	4.48999
NC_035085.1	33077528	1	2	3	3	2	1	2	1	3	0	4	0	4	0	4	0	53.3333	100	76.6667	LOC110531171	Body	NA	NA	NA	NA	1617	33075911	33169285	+	NA	out			0.013856	0.0133719	0.00903681	0.00502497	0.13395	0.0015452	0.00324048	0.00413466	0.00440944	0.0422917	0.0881206	1.42848	1	1	1.96657
NC_035100.1	6689956	0	5	0	4	0	6	0	5	4	1	2	2	0	7	1	7	0	29.1667	14.5833	LOC110503308	Body	NA	NA	NA	NA	1621	6688335	6692404	+	NA	out			0.0211926	0	0	0	0.0650854	0	0	0	0	0	0.0325427	1.47082	1	1	0.612372
NC_035104.1	35611538	2	2	3	3	4	0	1	2	4	0	4	0	5	0	4	0	58.8235	100	79.4117	LOC110509108	Body	NA	NA	NA	NA	1629	35602492	35613167	-	NA	out			3.5387	1.28199	5.94224	4.81982	52.304	2.51374	2.58723	4.00374	2.81051	38.1424	45.2232	1.11408	0.75543	1	0.299877
NC_035099.1	30356129	9	0	4	2	6	1	9	0	3	2	3	2	0	6	1	5	90.3226	31.8182	61.0704	LOC110502763	Body	NA	NA	NA	NA	1629	30354500	30360024	+	NA	out			0	0	0	0	0	0	0	0	0	0	0	-1	1	1	#DIV/0!
NC_035100.1	16230084	3	0	0	4	4	0	0	3	4	0	5	0	4	0	3	0	50	100	75	LOC110503880	Body	NA	NA	NA	NA	1635	16162069	16231719	-	NA	out			0.112692	0.113075	0.0550676	0.181887	1.49496	0.0766462	0.0750931	0.0744343	0.188425	1.31314	1.40405	-1.07909	1	1	1.97109
NC_035084.1	6681358	5	0	6	0	4	0	5	0	3	0	3	1	1	2	2	2	100	64.2857	82.1429	LOC110529332	Body	NA	NA	NA	NA	1662	6679696	6681404	+	FirstExon	out			0.0252351	0	0.022443	0.0457584	0.308531	0	0	0.0645447	0.030115	0.284683	0.296607	-1.09754	1	1	1.08269
NC_035090.1	10163452	3	0	4	2	3	1	3	2	1	1	0	4	0	3	3	3	72.2222	26.6667	49.4445	LOC110487952	Body	NA	NA	NA	NA	1663	10162157	10165115	-	NA	out			0.816189	0.503114	0.777731	0.713562	9.2529	0.471355	0.496679	0.540537	0.0173932	5.03513	7.14401	1.44685	0.36976	1	0.218551
NC_035090.1	7959095	1	2	3	2	0	5	2	1	0	7	0	4	0	3	0	4	37.5	0	18.75	LOC110487933	Body	NA	NA	NA	NA	1664	7947775	7960759	-	NA	out			0.00664256	0.0147934	0.0029538	0.00301121	0.0874789	0.00370385	0.0033289	0	0	0.0243367	0.0559078	1.34086	1	1	3.35308
NC_035095.1	28462573	3	3	4	1	2	2	3	2	0	4	0	2	0	4	1	3	60	7.14286	33.5714	haus2	Body	NA	NA	NA	NA	1667	28458829	28464240	-	NA	out			0.103594	0.0976079	0.0708705	0.0939223	1.18966	0.0355465	0.0638961	0.101909	0.0855873	0.908695	1.04918	1.05209	1	1	1.68889
NC_035093.1	41176671	2	4	4	6	4	2	2	3	6	1	6	0	5	0	4	0	44.4444	95.4545	69.9494	LOC110494162	Body	NA	NA	NA	NA	1670	41175001	41191932	+	NA	out			0.0254706	0.0567246	0.0339787	0.0323298	0.485887	0.082373	0.0561638	0.074919	0.0395148	0.822708	0.654297	-1.8519	0.687678	1	3.55089
NC_035093.1	43060839	1	3	1	7	4	1	2	7	0	4	0	5	0	3	0	5	30.7692	0	15.3846	LOC110494231	Body	NA	NA	NA	NA	1672	43056626	43062511	-	FirstExon	out			0.783991	0.530326	0.0781959	0.411865	5.70111	0.531115	0.55813	0.805843	0.0174878	6.25529	5.9782	-1.41584	0.416234	1	1.20463
NC_035091.1	935388	2	4	0	3	0	3	5	0	0	4	0	5	0	4	0	4	41.1765	0	20.5882	LOC110490874	Body	NA	NA	NA	NA	1679	933709	967415	+	NA	out			0.322425	0.227955	0.203684	0.323644	3.50469	0.196904	0.164147	0.256893	0.349655	3.06891	3.2868	-1.07986	1	1	1.58457
NC_035088.1	82995762	5	0	4	0	3	1	7	1	2	1	4	1	0	4	2	4	90.4762	44.4444	67.4603	LOC110539022	Body	NA	NA	NA	NA	1681	82990106	82997443	-	NA	out			0.0352632	0.0458111	0.00522692	0.0692706	0.496942	0.00655417	0	0.00751614	0	0.0450948	0.271018	3.27384	0.500095	1	3.047
NC_035098.1	11911765	4	3	0	1	0	5	6	0	0	7	0	6	0	4	0	5	52.6316	0	26.3158	LOC110501399	Body	NA	NA	NA	NA	1686	11910079	11970107	+	NA	out			0.0273005	0.0136	0.000638943	0.0117245	0.167094	0.00240356	0.00216024	0.0045939	0.0042868	0.0424628	0.104779	1.60063	1	1	2.07035
NC_035080.1	8327139	1	27	4	3	3	2	2	3	3	1	4	1	3	0	6	1	22.2222	84.2105	53.2163	cerk	Body	NA	NA	NA	NA	1689	8325450	8349579	+	NA	out			2.27162	0.101499	0.0413275	0.129633	7.86858	0.0518216	0.0394101	0.0617133	0.0959798	0.788449	4.32852	6.87219	0.0135115	0.241965	1.88702
NC_035091.1	935400	2	4	0	3	0	3	5	0	0	4	0	5	0	4	0	4	41.1765	0	20.5882	LOC110490874	Body	NA	NA	NA	NA	1691	933709	967415	+	NA	out			0.322425	0.227955	0.203684	0.323644	3.50469	0.196904	0.164147	0.256893	0.349655	3.06891	3.2868	-1.07986	1	1	1.58457
NC_035099.1	38707868	5	0	2	4	5	3	3	1	4	0	7	0	5	0	6	0	65.2174	100	82.6087	LOC110503138	Body	NA	NA	NA	NA	1692	38698165	38709560	-	NA	out			0.0264907	0.00842806	0.0437536	0.0205865	0.334742	0.00844059	0.0151722	0.0145192	0.00451619	0.139325	0.237034	1.52301	1	1	0.228474
NC_035097.1	19995315	0	5	0	3	1	4	4	0	0	3	0	6	0	6	0	3	29.4118	0	14.7059	LOC110500185	Body	NA	NA	NA	NA	1696	19993619	20005279	+	NA	island18746	19994834	19995494	0.247792	0.107075	0.0888078	0.298427	2.39385	0.119607	0.081551	0.193919	0.33543	2.2826	2.33823	-1.16955	0.814845	1	0.969273
NC_035097.1	29658250	6	0	7	0	3	0	4	0	3	1	7	1	4	1	1	4	100	68.1818	84.0909	LOC110500338	Body	NA	NA	NA	NA	1705	29656545	29689064	+	FirstExon	out			0.340824	0.259903	0.313729	0.256102	3.84365	0.26029	0.159504	0.427388	0.345009	3.76983	3.80674	-1.20553	0.720894	1	1.28545
NC_035101.1	47027224	7	3	3	6	8	1	5	1	8	0	7	1	10	0	6	0	67.6471	96.875	82.261	LOC110505291	Body	NA	NA	NA	NA	1712	47013896	47028936	-	NA	out			0.23225	0.223497	0.232053	0.280757	3.17771	0.5244	0.298881	0.553698	0.458514	5.88213	4.52992	-2.23614	0.0229602	0.348169	1.76408
NC_035103.1	12480893	3	1	5	0	0	4	0	4	4	0	4	0	3	0	4	0	47.0588	100	73.5294	LOC110507565	Body	NA	NA	NA	NA	1725	12469583	12482618	-	NA	out			0.0893238	0.0663099	0.0617872	0.0809846	0.972172	0.0553404	0.0431063	0.0507702	0.0750125	0.717755	0.844963	1.0823	1	1	0.697948
NC_035103.1	12480892	1	2	0	2	2	3	0	3	4	0	2	1	4	0	5	0	23.0769	93.75	58.4134	LOC110507565	Body	NA	NA	NA	NA	1726	12469583	12482618	-	NA	out			0.0893238	0.0663099	0.0617872	0.0809846	0.972172	0.0553404	0.0431063	0.0507702	0.0750125	0.717755	0.844963	1.0823	1	1	0.968527
NC_035093.1	42533550	0	6	0	8	0	6	0	5	0	5	2	4	3	1	3	3	0	38.0952	19.0476	LOC110494207	Body	NA	NA	NA	NA	1727	42501597	42535277	-	FirstExon	out			0.0102436	0.0114066	0.00227755	0.00812636	0.102086	0.0114235	0.00128339	0.00818762	0.00458417	0.0819832	0.0920348	1.00286	1	1	1.13089
NC_035090.1	2811432	3	0	2	0	4	0	5	0	2	4	5	2	4	2	3	2	100	58.3333	79.1667	LOC110487837	Body	NA	NA	NA	NA	1741	2809691	2813224	+	NA	out			0.0854239	0.421255	0.065119	0.121705	2.2202	0.122482	0.146777	0.0468195	0.233012	1.77114	1.99567	1.01286	1	1	1.43895
NC_035088.1	67966745	4	1	1	4	3	1	2	0	4	0	7	0	4	0	4	0	62.5	100	81.25	LOC110538214	Body	NA	NA	NA	NA	1742	67947368	67968487	-	NA	out			0.0878056	0.0386549	0.0544817	0.0610947	0.789149	0.11386	0.0921003	0.16452	0.175454	1.73297	1.26106	-2.46026	0.227051	1	1.23439
NC_035077.1	64541156	1	6	1	6	4	3	5	2	6	1	6	3	7	1	6	1	39.2857	80.6452	59.9655	LOC110527870	Body	NA	NA	NA	NA	1742	64517733	64542898	-	NA	out			2.32891	1.25754	3.83612	2.61489	33.6355	0.955545	0.79526	0.905124	1.33339	12.7718	23.2037	2.17939	0.0126027	0.232413	0.937505
NC_035085.1	34080698	4	0	6	0	7	0	6	0	1	3	1	7	6	0	5	1	100	54.1667	77.0833	LOC110531178	Body	NA	NA	NA	NA	1760	34078938	34224733	+	NA	out			0.0133111	0.00658771	0.00184152	0.00563193	0.0866494	0.00065975	0.00118592	0.00113488	0.00211802	0.0161668	0.0514081	1.42124	1	1	0.442929
NC_035093.1	42533516	0	7	0	4	0	6	1	4	2	3	6	0	3	1	3	3	4.54545	66.6667	35.6061	LOC110494207	Body	NA	NA	NA	NA	1761	42501597	42535277	-	FirstExon	out			0.0102436	0.0114066	0.00227755	0.00812636	0.102086	0.0114235	0.00128339	0.00818762	0.00458417	0.0819832	0.0920348	1.00286	1	1	1.50523
NC_035081.1	79023688	4	3	5	0	5	1	2	4	6	0	8	0	6	0	5	0	66.6667	100	83.3333	LOC110524696	Body	NA	NA	NA	NA	1761	79022957	79025449	-	NA	out			0	0	0	0	0	0	0	0	0	0	0	-1	1	1	#DIV/0!
NC_035093.1	42533512	1	6	0	4	1	5	0	5	2	3	4	2	2	2	3	2	9.09091	55	32.0455	LOC110494207	Body	NA	NA	NA	NA	1765	42501597	42535277	-	FirstExon	out			0.0102436	0.0114066	0.00227755	0.00812636	0.102086	0.0114235	0.00128339	0.00818762	0.00458417	0.0819832	0.0920348	1.00286	1	1	1.73544
NC_035093.1	42533511	0	6	1	7	0	5	0	5	0	5	4	2	1	2	2	4	4.16667	35	19.5833	LOC110494207	Body	NA	NA	NA	NA	1766	42501597	42535277	-	FirstExon	out			0.0102436	0.0114066	0.00227755	0.00812636	0.102086	0.0114235	0.00128339	0.00818762	0.00458417	0.0819832	0.0920348	1.00286	1	1	1.81353
NC_035101.1	21843476	0	3	1	4	1	1	1	4	4	0	5	0	1	3	0	3	20	62.5	41.25	LOC110504853	Body	NA	NA	NA	NA	1776	21836921	21845252	-	NA	out			0	0.0115274	0	0	0.0362179	0.00577226	0	0	0	0.0197522	0.027985	1.07247	1	1	0.289325
NC_035081.1	81775348	4	1	6	0	4	1	3	1	1	4	0	5	0	6	2	4	85	13.6364	49.3182	LOC110524747	Body	NA	NA	NA	NA	1778	81773570	81776799	+	NA	out			0	0	0	0	0	0	0	0	0	0	0	-1	1	1	#DIV/0!
NC_035101.1	21843469	0	3	1	4	2	0	0	5	4	0	5	0	1	3	0	3	20	62.5	41.25	LOC110504853	Body	NA	NA	NA	NA	1783	21836921	21845252	-	NA	out			0	0.0115274	0	0	0.0362179	0.00577226	0	0	0	0.0197522	0.027985	1.07247	1	1	0.277769
NC_035101.1	21843461	0	3	1	4	2	0	0	5	4	0	4	1	1	3	0	3	20	56.25	38.125	LOC110504853	Body	NA	NA	NA	NA	1791	21836921	21845252	-	NA	out			0	0.0115274	0	0	0.0362179	0.00577226	0	0	0	0.0197522	0.027985	1.07247	1	1	0.424535
NC_035099.1	31906464	2	4	0	7	0	7	2	3	6	0	5	3	3	5	10	2	16	70.5882	43.2941	LOC110502780	Body	NA	NA	NA	NA	1792	31904672	31932946	+	NA	out			0.0137274	0.00339686	0.0013565	0.00138287	0.0622914	0.00170095	0.00152876	0.00195061	0.00182021	0.0225006	0.042396	1.20752	1	1	0.547799
NC_035087.1	57837829	2	2	0	5	0	5	1	5	3	0	5	1	4	0	4	0	15	94.1176	54.5588	LOC110536143	Body	NA	NA	NA	NA	1805	57836024	57838224	+	NA	out			0	0	0	0	0	0	0	0	0	0	0	-1	1	1	#DIV/0!
NC_035082.1	34607140	3	0	5	0	5	0	6	0	4	1	1	4	0	7	5	2	100	41.6667	70.8333	LOC110525895	Body	NA	NA	NA	NA	1812	34602440	34608952	-	NA	out			0.0264866	0.0147468	0	0.0120069	0.166784	0	0	0.0084682	0.00790212	0.0491621	0.107973	1.53244	1	1	0.222222
NC_035094.1	18721111	0	5	3	1	0	5	1	4	4	0	4	3	2	1	3	2	21.0526	68.4211	44.7368	LOC110495914	Body	NA	NA	NA	NA	1817	18651627	18722928	-	NA	out			0.27702	0.254589	0.171598	0.457897	3.76896	0.235407	0.146709	0.242111	0.313987	2.98836	3.37866	1.01893	1	1	0.657434
NC_035092.1	13109988	6	0	7	0	1	0	6	0	5	0	4	3	2	2	2	2	100	65	82.5	sox9	Body	NA	NA	NA	NA	1832	13108156	13121671	+	NA	out			1.40403	2.99144	0.993044	2.09485	24.1618	0.961643	1.04158	0.763467	1.89981	14.9218	19.5418	1.32327	0.361165	1	1.83063
NC_035078.1	25547843	4	1	1	5	1	3	3	4	3	0	5	0	2	1	6	0	40.9091	94.1176	67.5134	LOC110489712	Body	NA	NA	NA	NA	1842	25543310	25549685	-	NA	out			0.0744033	0.0451911	0.132342	0.0919869	1.1536	0.0754305	0.0474561	0.0605511	0.193726	1.18614	1.16987	-1.24246	1	1	1.02078
NC_035092.1	38302815	3	4	3	2	1	3	1	2	5	1	7	0	4	1	6	0	42.1053	91.6667	66.886	LOC110492001	Body	NA	NA	NA	NA	1862	38300953	38304035	+	NA	out			0.0979202	0	0.199053	0.101461	1.35843	0.140399	0.252372	0.715581	1.3021	7.41535	4.38689	-6.02755	0.000312471	0.0148425	1.31866
NC_035092.1	38302823	3	4	2	3	1	3	2	1	5	1	7	0	4	1	5	0	42.1053	91.3043	66.7048	LOC110492001	Body	NA	NA	NA	NA	1870	38300953	38304035	+	NA	out			0.0979202	0	0.199053	0.101461	1.35843	0.140399	0.252372	0.715581	1.3021	7.41535	4.38689	-6.02755	0.000312471	0.0148425	1.01214
NC_035092.1	37315698	2	1	6	2	1	3	1	1	2	0	5	0	4	0	5	0	58.8235	100	79.4117	LOC110491962	Body	NA	NA	NA	NA	1888	37313810	37318029	+	NA	out			0	0.0113799	0.00908889	0.0185311	0.129316	0	0.0102431	0	0	0.0358854	0.0826009	1.46507	1	1	0.322129
NC_035092.1	21741085	6	1	3	1	4	0	5	0	1	4	0	4	3	0	2	0	90	42.8571	66.4286	naglu	Body	NA	NA	NA	NA	1891	21739194	21757523	+	NA	out			0.254103	0.385128	0.163213	0.268776	3.46212	0.335848	0.294774	0.273811	0.350972	4.05696	3.75954	-1.43213	0.362966	1	1.27628
NC_035092.1	21741086	3	0	8	1	4	0	6	0	1	3	0	4	2	0	2	1	95.4545	38.4615	66.958	naglu	Body	NA	NA	NA	NA	1892	21739194	21757523	+	NA	out			0.254103	0.385128	0.163213	0.268776	3.46212	0.335848	0.294774	0.273811	0.350972	4.05696	3.75954	-1.43213	0.362966	1	0.255899
NC_035103.1	38241438	0	2	3	0	4	0	7	0	2	1	3	3	1	2	3	0	87.5	60	73.75	tiparp	Body	NA	NA	NA	NA	1895	38220908	38243333	-	NA	island22728	38240880	38241676	0.292307	0.254827	0.111169	0.188302	2.71782	0.184434	0.181183	0.164777	0.252444	2.5175	2.61766	-1.13865	1	1	0.99023
NC_035080.1	28693931	0	4	1	1	0	5	2	6	5	1	1	3	4	3	6	0	15.7895	69.5652	42.6774	LOC110521720	Body	NA	NA	NA	NA	1899	28671731	28695830	-	NA	out			0.00715798	0.0976403	0.0047745	0.00162243	0.351487	0.0139693	0.0322848	0.0320393	0.0704728	0.468214	0.409851	-1.4647	1	1	0.611688
NC_035089.1	39874392	2	1	3	1	6	0	3	0	2	1	0	3	0	2	1	2	87.5	27.2727	57.3864	LOC110486444	Body	NA	NA	NA	NA	1908	39872484	39888183	+	NA	out			0.398305	0.308938	0.728014	0.445796	6.30568	0.315524	0.242284	0.333731	0.606452	4.748	5.52684	1.08627	0.893802	1	2.10882
NC_035095.1	3785997	1	6	4	2	3	4	4	2	0	6	0	4	0	6	0	6	46.1538	0	23.0769	LOC110497290	Body	NA	NA	NA	NA	1923	3784074	3799859	+	NA	out			0.0327836	0.0851797	0.0485938	0.0619229	0.74753	0.0853063	0.0328588	0.0838516	0.107589	0.981549	0.86454	-1.52656	1	1	0.277603
NC_035084.1	45023917	1	2	3	1	0	6	3	5	0	5	0	6	0	5	0	5	33.3333	0	16.6667	LOC110530002	Body	NA	NA	NA	NA	1929	45020913	45025846	-	NA	out			2.00163	2.07315	1.25933	3.03517	27.1474	1.57911	1.16518	1.93383	2.06534	21.4921	24.3198	1.01254	1	1	2.66772
NC_035084.1	45023916	1	2	7	0	0	5	4	0	1	4	0	5	0	2	0	5	63.1579	5.88235	34.5201	LOC110530002	Body	NA	NA	NA	NA	1930	45020913	45025846	-	NA	out			2.00163	2.07315	1.25933	3.03517	27.1474	1.57911	1.16518	1.93383	2.06534	21.4921	24.3198	1.01254	1	1	1.57059
NC_035099.1	13056360	3	2	2	1	2	2	3	1	5	0	4	0	2	0	6	0	62.5	100	81.25	LOC110502461	Body	NA	NA	NA	NA	1933	13053438	13058293	-	NA	out			0.159861	0.17801	0.213259	0.233508	2.58993	0.0693289	0.0445075	0	0.0741898	0.61496	1.60244	3.03543	0.146455	1	1.0319
NC_035079.1	34290849	7	0	5	0	3	0	3	0	2	0	1	2	3	0	0	4	100	50	75	LOC110518221	Body	NA	NA	NA	NA	1933	34288916	34291978	+	NA	out			0	0.0627138	0	0	0.19704	0	0	0	0.0168026	0.0502327	0.123637	1.67339	1	1	0.551999
NC_035078.1	42694026	4	1	4	5	3	5	4	2	1	8	0	8	1	4	0	6	53.5714	7.14286	30.3571	LOC110492531	Body	NA	NA	NA	NA	1934	42692092	42695406	+	FirstExon	island1632	42693359	42694074	3.94191	5.04134	1.18016	2.15849	39.2875	6.2385	4.47253	7.28724	5.7599	76.2129	57.7502	-2.41139	0.00171606	0.0547806	1.73941
NC_035089.1	21312458	4	2	7	3	2	1	5	2	4	0	5	0	5	0	5	0	69.2308	100	84.6154	LOC110485112	Body	NA	NA	NA	NA	1955	21310503	21327160	+	NA	out			1.19351	0.487207	0.891069	1.18067	12.2972	0.577434	0.430752	0.764824	0.951596	8.63642	10.4668	1.15139	0.682154	1	0.933871
NC_035101.1	22690564	2	3	1	5	4	0	4	1	2	0	7	0	5	0	4	0	55	100	77.5	LOC110504870	Body	NA	NA	NA	NA	1957	22689877	22692521	-	FirstExon	out			0.0652202	0.0363123	0.043503	0.0591313	0.66592	0.0363663	0.0163424	0.020852	0.0389161	0.360923	0.513421	1.37548	1	1	1.60199
NC_035098.1	715516	0	7	0	5	0	9	0	7	2	2	3	3	0	4	2	5	0	33.3333	16.6667	lmo7	Body	NA	NA	NA	NA	1965	585548	717481	-	NA	out			0.0575312	0.0629708	0.0145357	0.0468256	0.580152	0.0284337	0.0383329	0.0476563	0.0592941	0.552577	0.566364	-1.1438	1	1	0.352386
NC_035100.1	25422948	3	4	2	3	1	10	2	3	0	3	0	6	0	6	0	6	28.5714	0	14.2857	LOC110504091	Body	NA	NA	NA	NA	1981	25420967	25425535	+	NA	out			2.13322	0.882893	0.436521	1.19809	14.8224	0.199999	0.227056	0.49492	0.495628	4.45412	9.63826	2.60885	0.00764654	0.163155	5.37431
NC_035085.1	41802442	2	1	1	5	2	4	2	3	0	3	0	4	0	4	0	6	35	0	17.5	LOC110532275	Body	NA	NA	NA	NA	1982	41794281	41804424	-	NA	out			0.761012	2.83101	0.74487	1.19106	17.8326	1.24219	0.784063	0.456712	2.14105	14.7757	16.3042	1.01944	1	1	0.287522
NC_035084.1	27082825	0	3	0	7	0	3	0	4	1	3	1	3	4	0	0	3	0	40	20	LOC100135953	Body	NA	NA	NA	NA	1992	27076247	27084817	-	NA	out			2.49573	1.49599	2.47467	3.23899	31.9556	2.26135	2.38042	2.92144	2.21574	31.5122	31.7339	-1.24076	0.399128	1	0.894176
NC_035097.1	15031099	6	0	3	0	5	0	7	0	3	2	8	0	5	2	2	2	100	75	87.5	LOC110500063	Body	NA	NA	NA	NA	2017	15023607	15033116	-	NA	out			0.00453489	0.00504974	0.00403314	0.0123346	0.0847018	0.00505725	0	0.00579952	0	0.0347955	0.0597486	1.22985	1	1	0.604188
NC_035085.1	725387	6	2	6	0	8	1	4	0	0	4	1	2	0	4	0	3	88.8889	7.14286	48.0159	LOC110531329	Body	NA	NA	NA	NA	2024	723363	730219	+	NA	out			78.2472	141.912	3.45123	22.5811	772.338	241.026	166.246	289.015	162.078	2763.34	1767.84	-4.47328	0.00247814	0.0718931	3.35567
NC_035086.1	29550072	3	0	6	1	5	0	8	0	0	3	3	5	3	1	4	0	95.6522	52.6316	74.1419	LOC110533678	Body	NA	NA	NA	NA	2045	29509419	29552117	-	NA	out			0.120192	0.0955985	0.0691666	0.0796681	1.18167	0.117142	0.0597278	0.0736257	0.130176	1.22131	1.20149	-1.24913	1	1	0.832809
NC_035080.1	81381308	0	6	0	7	0	8	0	6	0	3	0	5	5	0	0	4	0	29.4118	14.7059	LOC110522622	Body	NA	NA	NA	NA	2052	81379256	81381827	+	NA	out			0	0	0	0	0	0	0	0	0	0	0	-1	1	1	#DIV/0!
NC_035085.1	13550252	0	7	3	2	3	4	3	3	4	1	6	1	3	1	5	2	36	78.2609	57.1305	LOC110531712	Body	NA	NA	NA	NA	2057	13548195	13564458	+	NA	out			0.225392	0.537395	0.226395	0.346193	4.33534	0.331197	0.0717594	0.0915606	0.0537955	1.82168	3.07851	1.8709	0.153725	1	0.928018
NC_035103.1	23960160	3	3	0	6	1	5	1	4	0	8	0	6	0	8	0	4	21.7391	0	10.8696	LOC110507844	Body	NA	NA	NA	NA	2057	23958103	23971978	+	NA	out			0.0932405	0.0899827	0.0165848	0.059175	0.822397	0.0415922	0.0373817	0.0397473	0.0815986	0.637101	0.729749	1.03715	1	1	0.847222
NC_035079.1	15061396	4	2	3	0	4	0	5	1	0	5	1	5	1	1	3	6	84.2105	22.7273	53.4689	LOC110509122	Body	NA	NA	NA	NA	2062	15060475	15063458	-	NA	out			0.0722635	0.032187	0	0.0524136	0.49377	0	0.0289717	0	0.0172475	0.153061	0.323416	1.92941	1	1	1.79614
NC_035079.1	15061395	4	8	10	0	4	0	10	0	0	2	4	5	1	4	1	4	77.7778	28.5714	53.1746	LOC110509122	Body	NA	NA	NA	NA	2063	15060475	15063458	-	NA	out			0.0722635	0.032187	0	0.0524136	0.49377	0	0.0289717	0	0.0172475	0.153061	0.323416	1.92941	1	1	1.64921
NC_035084.1	23990347	4	2	2	1	3	1	2	1	6	0	1	1	5	0	5	0	68.75	94.4444	81.5972	LOC110529722	Body	NA	NA	NA	NA	2088	23988259	24219301	+	NA	out			0.443508	1.99955	1.27793	0.42918	13.7113	1.52541	1.26416	1.47812	2.42271	21.3492	17.5302	-1.81166	0.0980834	0.880176	0.733223
NC_035089.1	31426996	8	1	5	0	10	1	5	0	5	2	6	4	5	1	4	3	93.3333	66.6667	80	LOC110487533	Body	NA	NA	NA	NA	2092	31425829	31429088	-	NA	out			0.0264582	0.029462	0.0117654	0.0239881	0.294938	0	0	0.0169182	0.0157873	0.0982186	0.196578	1.66789	1	1	0.0306029
NC_035090.1	50928745	4	0	2	0	5	0	3	0	4	2	3	1	3	2	2	0	100	70.5882	85.2941	LOC110488711	Body	NA	NA	NA	NA	2100	50923907	50930845	-	NA	out			0.298327	0.359879	0.198989	0.231031	3.52638	0.408931	0.143276	0.246398	0.445019	3.97478	3.75058	-1.37895	0.58574	1	0.971903
NC_035081.1	83568296	4	0	3	0	7	0	3	2	2	0	0	3	1	2	2	3	89.4737	38.4615	63.9676	gorab	Body	NA	NA	NA	NA	2110	83565299	83570406	-	NA	out			0.211075	0.188031	0.142668	0.260262	2.60793	0.225972	0.194634	0.237544	0.261967	2.95468	2.78131	-1.38118	0.524343	1	1.66258
NC_035078.1	45587551	4	0	4	2	3	0	3	0	2	1	3	1	0	4	3	4	87.5	44.4444	65.9722	LOC110492990	Body	NA	NA	NA	NA	2124	45585427	45590650	+	NA	out			1.63459	23.2853	4.96326	1.54935	101.36	5.75403	15.2746	14.1473	60.8258	297.711	199.535	-3.17729	0.0351352	0.465663	0.119263
NC_035080.1	75388931	9	3	4	4	5	0	5	4	4	2	2	5	0	6	2	7	67.6471	28.5714	48.1092	LOC110522520	Body	NA	NA	NA	NA	2131	75380885	75391062	-	NA	out			0.0338981	0.00471832	0.00753687	0.0192084	0.209028	0.014176	0.0254819	0.0216755	0.0202266	0.263619	0.236323	-1.33703	1	1	0.510656
NC_035078.1	45587564	3	0	3	3	3	0	3	0	2	1	2	2	0	4	3	4	80	38.8889	59.4445	LOC110492990	Body	NA	NA	NA	NA	2137	45585427	45590650	+	NA	out			1.63459	23.2853	4.96326	1.54935	101.36	5.75403	15.2746	14.1473	60.8258	297.711	199.535	-3.17729	0.0351352	0.465663	0.27299
NC_035080.1	40918501	1	4	5	0	0	6	0	3	1	0	4	0	4	1	3	0	31.5789	92.3077	61.9433	LOC110521880	Body	NA	NA	NA	NA	2147	40916354	40922846	+	NA	out			0.152767	0.184903	0.183122	0.144527	2.18988	0.162957	0.119831	0.229346	0.24572	2.40369	2.29679	-1.3362	0.648206	1	0.746205
NC_035092.1	38299135	0	7	0	3	0	10	0	7	3	5	2	6	2	3	0	5	0	26.9231	13.4616	LOC110492000	Body	NA	NA	NA	NA	2151	38296984	38300090	+	NA	out			0.0832833	0	0.172826	0	0.887202	0	0	0.106508	0.331294	1.31163	1.09942	-1.71054	0.728618	1	1.01361
NC_035089.1	34003169	0	7	1	5	2	5	1	7	4	1	3	2	3	2	3	4	14.2857	59.0909	36.6883	LOC110486255	Body	NA	NA	NA	NA	2163	34001006	34005072	+	NA	out			0.996785	1.65312	1.01853	1.769	17.738	0.697707	0.73336	1.30188	1.759	14.1415	15.9398	1.02739	0.95364	1	0.908501
NC_035101.1	61368566	3	3	0	3	2	4	1	4	2	1	5	1	2	1	4	1	30	76.4706	53.2353	six4	Body	NA	NA	NA	NA	2175	61364799	61370741	-	NA	out			0.283013	0.444434	0.187161	0.309226	3.95648	0.655503	0.49459	1.43846	0.571561	10.0226	6.98954	-3.08402	0.00226077	0.0672667	0.03789
NC_035089.1	17786738	4	1	1	3	4	0	1	3	3	0	6	0	3	0	5	0	58.8235	100	79.4117	LOC110485877	Body	NA	NA	NA	NA	2180	17776503	17788918	-	NA	island12292	17786493	17787204	0.0243144	0.0193392	0.00308917	0.0220445	0.21852	0.0116208	0.00696291	0.0310949	0.0331614	0.257072	0.237796	-1.27872	1	1	0.460744
NC_035084.1	50402747	5	0	1	4	5	2	2	2	5	0	4	0	5	0	4	0	61.9048	100	80.9524	LOC110530149	Body	NA	NA	NA	NA	2181	50399989	50404928	-	NA	out			0.471427	0.923521	0.33386	0.38784	6.83239	0.710708	0.673761	0.826185	1.21894	10.9281	8.88026	-1.93565	0.0497668	0.578572	0.391923
NC_035098.1	44041874	4	0	6	0	6	0	2	2	2	2	4	2	1	3	2	0	90	56.25	73.125	LOC110501931	Body	NA	NA	NA	NA	2183	44039691	44052913	+	NA	out			0.355504	0.221539	0.0899197	0.25726	2.95427	0.276426	0.326898	0.258603	0.315268	3.81356	3.38392	-1.57028	0.249003	1	1.36172
NC_035099.1	21737229	3	0	4	0	3	0	4	0	5	3	2	1	3	1	1	2	100	61.1111	80.5555	LOC110502594	Body	NA	NA	NA	NA	2184	21737174	21739413	-	NA	out			0	0	0	0	0	0	0	0	0	0	0	-1	1	1	#DIV/0!
NC_035092.1	38299181	0	7	0	3	0	10	1	6	2	6	3	6	2	3	2	3	3.7037	33.3333	18.5185	LOC110492000	Body	NA	NA	NA	NA	2197	38296984	38300090	+	NA	out			0.0832833	0	0.172826	0	0.887202	0	0	0.106508	0.331294	1.31163	1.09942	-1.71054	0.728618	1	0.0208843
NC_035092.1	38299184	0	6	1	2	1	9	0	5	3	5	6	3	3	2	2	2	8.33333	53.8462	31.0898	LOC110492000	Body	NA	NA	NA	NA	2200	38296984	38300090	+	NA	out			0.0832833	0	0.172826	0	0.887202	0	0	0.106508	0.331294	1.31163	1.09942	-1.71054	0.728618	1	0.34834
NC_035103.1	37847181	1	3	3	1	3	1	2	3	2	1	0	8	0	4	1	7	52.9412	13.0435	32.9924	veph1	Body	NA	NA	NA	NA	2223	37825247	37849404	-	NA	out			0.0249928	0.00397575	0.00158768	0.00161853	0.10032	0.00199083	0.00357858	0.00456606	0.00213041	0.0394888	0.0699044	1.27517	1	1	0.593226
NC_035089.1	34003238	0	4	5	2	1	3	1	2	5	0	3	2	1	2	6	0	38.8889	78.9474	58.9181	LOC110486255	Body	NA	NA	NA	NA	2232	34001006	34005072	+	NA	out			0.996785	1.65312	1.01853	1.769	17.738	0.697707	0.73336	1.30188	1.759	14.1415	15.9398	1.02739	0.95364	1	0.446697
NC_035096.1	18831165	4	1	5	1	6	0	5	1	2	5	0	5	4	0	1	5	86.9565	31.8182	59.3874	LOC110499144	Body	NA	NA	NA	NA	2240	18828925	18843536	+	NA	out			0.0206603	0.0262924	0	0.00802777	0.172205	0.0559544	0.0177494	0.00754906	0.0316999	0.371189	0.271697	-1.92416	1	1	1.52319
NC_035088.1	66751403	3	0	0	5	4	0	0	5	1	0	5	0	4	0	4	0	41.1765	100	70.5883	p3h4	Body	NA	NA	NA	NA	2242	66740621	66753645	-	NA	island11919	66750875	66751751	0.175487	0.117984	0.032392	0.156102	1.53641	0.395095	0.305318	0.355692	0.458358	4.8646	3.20051	-3.67577	0.00255293	0.0734644	0.722315
NC_035078.1	5891202	2	0	2	4	5	2	4	3	5	0	5	0	3	0	2	0	59.0909	100	79.5455	LOC110534391	Body	NA	NA	NA	NA	2256	5888946	5940083	+	NA	out			0.765755	0.625432	0.667528	0.39148	8.03067	0.270859	0.344027	0.424937	0.715567	5.55287	6.79177	1.18186	0.643077	1	2.2112
NC_035101.1	40351323	4	2	1	4	2	2	1	4	2	1	4	2	6	0	7	0	40	86.3636	63.1818	LOC110505219	Body	NA	NA	NA	NA	2259	40349064	40357418	+	NA	out			0.0309708	0.0287391	0.0459068	0.0701985	0.581769	0.0115127	0.0155209	0.026405	0.0677596	0.375975	0.478872	1.19357	1	1	0.209973
NC_035081.1	58845879	2	8	0	5	3	7	5	1	6	0	6	0	4	2	5	0	32.2581	91.3043	61.7812	hcn2	Body	NA	NA	NA	NA	2262	58843617	58915988	+	NA	out			0.0303912	0.0112805	0.00953949	0.0102652	0.197064	0.00465182	0.00179181	0.00685874	0.0056891	0.0598879	0.128476	1.57932	1	1	1.79758
NC_035102.1	15515085	0	2	1	2	0	4	0	3	4	1	3	3	2	1	1	4	8.33333	52.6316	30.4825	LOC110506492	Body	NA	NA	NA	NA	2266	15512819	15519765	+	NA	out			0.533887	0.304162	0.242929	0.551584	5.27934	0.443076	0.53511	0.730404	0.866788	8.18492	6.73213	-1.90238	0.0439328	0.532113	0.254338
NC_035096.1	18831193	4	1	5	1	5	1	7	0	2	5	1	4	3	2	5	2	87.5	45.8333	66.6667	LOC110499144	Body	NA	NA	NA	NA	2268	18828925	18843536	+	NA	out			0.0206603	0.0262924	0	0.00802777	0.172205	0.0559544	0.0177494	0.00754906	0.0316999	0.371189	0.271697	-1.92416	1	1	1.01242
NC_035093.1	25737498	3	4	5	3	2	1	6	1	6	0	5	0	4	0	4	0	64	100	82	LOC110493184	Body	NA	NA	NA	NA	2285	25735213	25754832	+	NA	out			0.472593	0.680449	0.263911	1.07218	8.04557	1.09328	0.801945	2.18983	1.23289	16.8405	12.443	-2.60785	0.00282026	0.0787403	0.838808
NC_035093.1	19983342	3	0	4	0	4	0	3	0	2	0	3	0	1	2	2	3	100	61.5385	80.7692	LOC110493789	Body	NA	NA	NA	NA	2287	19971412	19985629	-	NA	out			0.00606651	0.0303986	0.0215812	0.0110003	0.228816	0.00676529	0.0152011	0.0116374	0.00723963	0.133144	0.18098	1.21175	1	1	2.31408
NC_035093.1	21226694	3	2	0	7	2	3	1	1	2	0	4	0	4	1	3	0	31.5789	92.8571	62.218	LOC110493822	Body	NA	NA	NA	NA	2293	21224401	21247923	+	NA	out			0.181506	0.210278	0.198925	0.222738	2.67034	0.147209	0.158033	0.253223	0.155342	2.28546	2.4779	-1.05571	1	1	0.383289
NC_035090.1	50375610	1	3	0	7	3	1	1	2	0	3	0	8	0	4	0	5	27.7778	0	13.8889	LOC110488701	Body	NA	NA	NA	NA	2295	50369842	50377905	-	FirstExon	island13465	50375307	50377701	0.00534807	0.00595524	0	0	0.0351355	0	0.016081	0.00683946	0	0.0769641	0.0560498	-1.34643	1	1	1.01489
NC_035083.1	64526792	3	0	3	0	4	0	0	3	2	1	0	2	1	2	1	5	76.9231	28.5714	52.7473	LOC110528465	Body	NA	NA	NA	NA	2298	64514777	64529090	-	NA	out			0.778427	0.197	0.881107	0.137484	6.67655	0.135287	0.167188	0.362001	0.271448	2.95189	4.81422	1.84202	0.162494	1	2.53917
NC_035101.1	30901359	4	0	2	3	1	3	1	3	3	0	3	0	5	1	4	0	47.0588	93.75	70.4044	LOC110504161	Body	NA	NA	NA	NA	2304	30883474	30903663	-	FirstExon	out			0.166612	0.302077	0.0816875	0.0987682	2.08092	0.131015	0.0620875	0.0901467	0.158045	1.41019	1.74555	1.17903	0.790805	1	0.068252
NC_035080.1	3482029	8	2	2	1	3	1	4	1	2	2	1	6	3	4	1	5	77.2727	29.1667	53.2197	LOC110522708	Body	NA	NA	NA	NA	2310	3477691	3484339	-	NA	out			0.0972933	0.0577808	0.0692226	0.070568	0.963089	0.0651001	0.0585098	0.06636	0.0387024	0.743579	0.853334	1.04099	1	1	5.83426
NC_035085.1	7986200	4	1	0	3	4	0	6	0	2	0	1	3	2	2	3	1	77.7778	57.1429	67.4604	LOC100301641	Body	NA	NA	NA	NA	2347	7983853	7990337	+	NA	out			0.00665025	0.00740525	0	0	0.0436904	0	0	0	0	0	0.0218452	1.31606	1	1	0.705437
NC_035077.1	4584573	2	6	1	6	3	5	0	8	3	1	3	2	8	0	3	3	19.3548	73.913	46.6339	LOC110528839	Body	NA	NA	NA	NA	2348	4582225	4618254	+	NA	out			0.0227424	0.0146615	0.00212906	0.00434089	0.137827	0.00266969	0.00119972	0.00306153	0.00142843	0.0268418	0.0823345	1.61031	1	1	0.864441
NC_035080.1	24319075	3	1	0	2	3	4	3	2	2	0	5	0	4	0	3	0	50	100	75	LOC110521648	Body	NA	NA	NA	NA	2348	24307326	24321423	-	NA	out			0.376266	0.378108	0.244855	0.532509	4.9725	0.327498	0.275948	0.465545	0.489184	4.95385	4.96317	-1.22664	0.646799	1	0.135903
NC_035085.1	32247972	2	0	3	0	7	0	3	0	2	1	1	1	1	3	3	1	100	53.8462	76.9231	LOC110532030	Body	NA	NA	NA	NA	2356	32245616	32256295	+	NA	out			2.22095	1.55131	2.04704	2.18202	26.2806	1.92288	1.46514	1.4563	1.81675	21.536	23.9083	-1.0143	1	1	1.22526
NC_035097.1	13459086	1	4	3	0	0	3	2	3	5	1	5	0	5	0	5	0	37.5	95.2381	66.3691	myf5	Body	NA	NA	NA	NA	2364	13458831	13461450	-	NA	out			0.658425	1.20974	1.11259	0.970053	13.0473	0.293707	0.428958	0.421018	0.491092	5.24569	9.14652	2.01601	0.0416344	0.513394	2.71747
NC_035084.1	2418709	5	2	5	0	3	1	4	0	0	5	3	2	3	0	1	5	85	36.8421	60.9211	LOC110529162	Body	NA	NA	NA	NA	2381	2388135	2421090	-	NA	out			0.0170121	0.0262294	0.0162936	0.00949158	0.2251	0.0321058	0.00918133	0.00334709	0.0374801	0.264173	0.244636	-1.2797	1	1	1.43521
NC_035083.1	52063448	6	1	2	3	2	5	4	2	1	3	1	4	1	5	0	6	56	14.2857	35.1429	LOC110528153	Body	NA	NA	NA	NA	2386	52062017	52065834	-	NA	out			0.0225913	0.0503123	0.0200917	0.0716878	0.534349	0.163758	0.0905725	0.0722281	0.0808798	1.3373	0.935822	-2.6649	0.289436	1	1.5043
NC_035092.1	15600561	0	5	0	5	0	4	0	5	2	2	1	4	4	1	2	1	0	52.9412	26.4706	LOC110491498	Body	NA	NA	NA	NA	2397	15597051	15602958	-	NA	out			0.00729974	0.0325139	0.00649206	0	0.148293	0.0162811	0.00731647	0.0186708	0.026134	0.215781	0.182037	-1.41386	1	1	0.86926
NC_035092.1	20997339	0	6	0	11	0	6	0	5	1	2	3	3	0	5	1	3	0	27.7778	13.8889	LOC110491679	Body	NA	NA	NA	NA	2410	20994929	20998698	+	NA	out			0	0	0	0	0	0	0.0114657	0	0	0.0401688	0.0200844	-1.35942	1	1	5.20336
NC_035104.1	36742784	4	1	7	1	6	0	0	1	3	3	3	2	2	4	1	3	85	42.8571	63.9286	inhba	Body	NA	NA	NA	NA	2428	36733832	36745212	-	NA	out			0.0719981	0.0253175	0	0.0240492	0.378989	0.0169034	0.00379806	0.0048461	0	0.0857629	0.232376	2.11702	1	1	0.369775
NC_035077.1	4584658	3	4	1	6	4	5	0	5	3	1	4	1	9	0	5	1	28.5714	87.5	58.0357	LOC110528839	Body	NA	NA	NA	NA	2433	4582225	4618254	+	NA	out			0.0227424	0.0146615	0.00212906	0.00434089	0.137827	0.00266969	0.00119972	0.00306153	0.00142843	0.0268418	0.0823345	1.61031	1	1	0.873685
NC_035088.1	77694260	0	5	2	5	0	5	4	1	3	2	7	2	3	0	3	1	27.2727	76.1905	51.7316	LOC110538568	Body	NA	NA	NA	NA	2438	77667952	77696698	-	NA	out			0.34205	0.289004	0.313544	0.353642	4.25586	0.321221	0.294717	0.433599	0.433259	4.73459	4.49522	-1.36404	0.411249	1	0.0761718
NC_035077.1	4584675	2	6	1	6	4	5	0	7	3	1	4	1	9	1	5	1	22.5806	84	53.2903	LOC110528839	Body	NA	NA	NA	NA	2450	4582225	4618254	+	NA	out			0.0227424	0.0146615	0.00212906	0.00434089	0.137827	0.00266969	0.00119972	0.00306153	0.00142843	0.0268418	0.0823345	1.61031	1	1	1.18376
NC_035082.1	68004058	0	5	2	7	3	3	3	5	0	4	0	4	0	5	0	4	28.5714	0	14.2857	LOC110526538	Body	NA	NA	NA	NA	2452	67980440	68006510	-	NA	out			0.0132337	0.0607864	0.0102983	0.0269959	0.357177	0.007379	0.023212	0.00846203	0.0276373	0.214714	0.285946	1.22689	1	1	0.821364
NC_035087.1	56405380	3	4	3	2	1	9	1	6	0	5	0	5	0	4	0	5	27.5862	0	13.7931	LOC110536087	Body	NA	NA	NA	NA	2463	56404556	56407843	-	NA	island10810	56405268	56406234	0.0393493	0.0730278	0.0466607	0.0356757	0.636965	0.0731364	0.0788791	0.0838708	0.10957	1.10711	0.872038	-1.94467	0.453436	1	1.49594
NC_035101.1	49839272	1	2	0	6	5	1	2	2	3	1	5	0	6	0	3	1	42.1053	89.4737	65.7895	LOC110505330	Body	NA	NA	NA	NA	2469	49836803	49841586	+	FirstExon	out			0.0180296	0.0200765	0.0160347	0.0245196	0.256893	0	0.00903548	0	0	0.0316547	0.144274	2.22748	1	1	1.62406
NC_035086.1	32636355	2	1	3	0	2	2	3	0	0	2	2	4	0	3	0	5	76.9231	12.5	44.7116	LOC110533782	Body	NA	NA	NA	NA	2475	32627090	32638830	-	NA	out			0	0	0	0	0	0	0	0	0	0	0	-1	1	1	#DIV/0!
NC_035077.1	61335327	2	3	2	0	2	4	3	1	3	0	5	1	4	0	3	0	52.9412	93.75	73.3456	stpg4	Body	NA	NA	NA	NA	2480	61330765	61337807	-	NA	out			0.281675	0.197738	0.0980253	0.277585	2.74856	0.163889	0.0859236	0.133126	0.0730747	1.48178	2.11517	1.46444	0.629621	1	1.20607
NC_035101.1	49839284	2	3	1	10	4	1	4	1	8	0	5	0	7	1	3	1	42.3077	92	67.1539	LOC110505330	Body	NA	NA	NA	NA	2481	49836803	49841586	+	FirstExon	out			0.0180296	0.0200765	0.0160347	0.0245196	0.256893	0	0.00903548	0	0	0.0316547	0.144274	2.22748	1	1	2.11435
NC_035101.1	49839285	1	2	0	6	4	2	2	2	3	0	5	0	6	0	4	0	36.8421	100	68.4211	LOC110505330	Body	NA	NA	NA	NA	2482	49836803	49841586	+	FirstExon	out			0.0180296	0.0200765	0.0160347	0.0245196	0.256893	0	0.00903548	0	0	0.0316547	0.144274	2.22748	1	1	2.29458
NC_035077.1	61335299	2	2	2	2	1	3	2	1	5	0	6	0	4	1	1	0	46.6667	94.1176	70.3922	stpg4	Body	NA	NA	NA	NA	2508	61330765	61337807	-	NA	out			0.281675	0.197738	0.0980253	0.277585	2.74856	0.163889	0.0859236	0.133126	0.0730747	1.48178	2.11517	1.46444	0.629621	1	0.497883
NC_035081.1	76375484	4	0	3	0	2	0	4	0	1	2	0	2	0	3	3	1	100	33.3333	66.6667	LOC110524651	Body	NA	NA	NA	NA	2531	76372953	76381373	+	NA	out			0.18949	0.0114056	0.0227735	0.0557187	0.882464	0.0171338	0.0307985	0.0392971	0.0916753	0.55911	0.720787	1.23008	1	1	1.63883
NC_035094.1	36774109	7	1	8	0	3	1	4	1	4	1	2	3	0	5	4	3	88	45.4545	66.7272	LOC110496830	Body	NA	NA	NA	NA	2543	36751425	36776652	-	NA	out			0.0136759	0.00761425	0.0076017	0.00774944	0.118937	0.00190639	0.0308412	0.0306068	0.0346809	0.310556	0.214746	-2.03111	1	1	1.46726
NC_035088.1	28057976	1	6	0	8	3	4	5	1	0	4	0	4	0	3	0	3	32.1429	0	16.0714	LOC110536848	Body	NA	NA	NA	NA	2544	28030855	28060520	-	NA	out			0.0305287	0.00485637	0.0025858	0.00395408	0.131342	0.0016212	0.00437124	0.00371829	0.00693946	0.0528212	0.0920816	1.32426	1	1	0.153383
NC_035078.1	35442015	0	4	5	5	0	5	8	1	2	4	0	9	0	5	0	7	46.4286	7.40741	26.918	rbm41	Body	NA	NA	NA	NA	2544	35431110	35444559	-	NA	out			0.224452	0.185665	0.330795	0.250011	3.29552	0.214548	0.144621	0.250138	0.195152	2.57861	2.93706	1.03201	1	1	0.0183348
NC_035086.1	30560974	3	0	4	0	4	1	1	4	5	0	3	0	5	0	3	0	70.5882	100	85.2941	LOC110533711	Body	NA	NA	NA	NA	2547	30558427	30564451	+	NA	out			0.257687	0.207236	0.38196	0.441301	4.27532	0.279387	0.200883	0.549246	0.43565	4.61861	4.44697	-1.32451	0.512858	1	0.0270511
NC_035082.1	53481059	3	0	4	0	2	2	2	4	6	0	5	0	5	0	3	0	64.7059	100	82.3529	LOC110526227	Body	NA	NA	NA	NA	2550	53464814	53483609	-	NA	out			0	0	0	0	0	0	0	0	0	0	0	-1	1	1	#DIV/0!
NC_035095.1	54183103	3	4	0	3	2	4	1	1	0	8	0	10	0	2	0	6	33.3333	0	16.6667	LOC110498198	Body	NA	NA	NA	NA	2565	54180538	54190843	+	NA	out			0.0251078	0	0	0.0113819	0.11418	0.0093333	0.00419423	0	0.00998767	0.0764906	0.0953355	1.08405	1	1	1.82084
NC_035095.1	54183104	2	4	0	6	3	3	1	3	0	5	0	6	0	3	0	3	27.2727	0	13.6364	LOC110498198	Body	NA	NA	NA	NA	2566	54180538	54190843	+	NA	out			0.0251078	0	0	0.0113819	0.11418	0.0093333	0.00419423	0	0.00998767	0.0764906	0.0953355	1.08405	1	1	0.598597
NC_035090.1	57037209	5	1	3	4	1	2	1	3	0	3	0	6	0	2	0	3	50	0	25	LOC110488888	Body	NA	NA	NA	NA	2580	57035307	57039789	-	NA	out			1.05821	0.985528	0.650232	0.784977	11.2786	0.922624	0.906361	1.10725	1.18248	13.2068	12.2427	-1.44494	0.183369	1	0.20482
NC_035094.1	13596589	0	3	1	1	2	2	1	3	3	1	5	1	8	0	1	0	30.7692	89.4737	60.1214	LOC110497093	Body	NA	NA	NA	NA	2587	13559370	13599176	-	NA	out			0.0205846	0.0012064	0	0.000982254	0.0702078	0.00120819	0	0	0.0038787	0.01573	0.0429689	1.32184	1	1	1.35188
NC_035103.1	11989817	5	0	4	0	5	0	5	0	2	1	3	1	3	1	2	2	100	66.6667	83.3333	LOC110507548	Body	NA	NA	NA	NA	2591	11970112	11992408	-	NA	out			0.0986442	0.0710751	0.0344038	0.0648841	0.863283	0.122949	0.0155091	0.0173151	0.0461645	0.665284	0.764284	1.04207	1	1	0.0244881
NC_035101.1	53788223	4	4	2	6	3	3	1	2	1	3	0	5	0	4	0	3	40	6.25	23.125	LOC110505402	Body	NA	NA	NA	NA	2597	53578638	53790820	-	NA	out			0.0676833	0.0746884	0.041395	0.0488336	0.752817	0.0652795	0.0600971	0.0540661	0.0984782	0.891383	0.8221	-1.3924	1	1	0.590968
NC_035093.1	47125026	1	4	1	3	0	3	0	4	2	2	3	2	4	1	3	2	12.5	63.1579	37.8289	LOC110494320	Body	NA	NA	NA	NA	2604	47102089	47127630	-	NA	out			0.0118193	0.00188016	0.0030033	0.00153083	0.0581645	0	0	0.00215932	0.00201498	0.0125359	0.0353502	1.27748	1	1	0.698913
NC_035091.1	18583792	4	3	0	5	2	2	2	2	0	4	0	4	0	5	0	3	40	0	20	LOC110489797	Body	NA	NA	NA	NA	2608	18581184	18648260	+	NA	out			0.302827	0.241988	0.273324	0.410959	4.02741	0.16276	0.13855	0.219538	0.276219	2.5302	3.2788	1.27483	0.690742	1	1.90426
NC_035091.1	33367409	5	2	2	1	0	4	0	3	1	1	0	8	0	3	0	6	41.1765	5.26316	23.2198	LOC110490032	Body	NA	NA	NA	NA	2609	33364800	33399149	+	NA	out			0.298812	0.246057	0.276916	0.360841	3.87776	0.315029	0.317114	0.403013	0.430011	4.68992	4.28384	-1.47894	0.314187	1	1.2191
NC_035086.1	5558631	2	0	2	0	6	0	7	1	9	2	8	7	6	4	3	2	94.4444	63.4146	78.9295	LOC110533320	Body	NA	NA	NA	NA	2618	5555213	5561249	-	NA	out			0.00714376	0.0159096	0	0.00647682	0.0930207	0	0	0.0182718	0.0170504	0.106077	0.0995488	-1.16508	1	1	2.00935
NC_035091.1	18583806	4	3	1	4	3	1	2	2	0	4	0	4	0	5	0	3	50	0	25	LOC110489797	Body	NA	NA	NA	NA	2622	18581184	18648260	+	NA	out			0.302827	0.241988	0.273324	0.410959	4.02741	0.16276	0.13855	0.219538	0.276219	2.5302	3.2788	1.27483	0.690742	1	1.81885
NC_035094.1	59358855	3	0	6	1	4	0	3	0	0	3	1	1	4	0	2	2	94.1176	53.8462	73.9819	trit1	Body	NA	NA	NA	NA	2625	59304378	59361480	-	NA	out			0.0354966	0.0201838	0.0134337	0.0273895	0.310718	0.0311629	0.0196814	0.0637467	0.052275	0.524113	0.417416	-1.7518	1	1	0.156089
NC_035095.1	54183164	1	5	0	4	4	1	3	6	0	2	0	6	0	4	0	7	33.3333	0	16.6667	LOC110498198	Body	NA	NA	NA	NA	2626	54180538	54190843	+	NA	out			0.0251078	0	0	0.0113819	0.11418	0.0093333	0.00419423	0	0.00998767	0.0764906	0.0953355	1.08405	1	1	0.01913
NC_035095.1	54183165	1	8	1	7	1	3	5	2	0	5	0	5	0	5	0	4	28.5714	0	14.2857	LOC110498198	Body	NA	NA	NA	NA	2627	54180538	54190843	+	NA	out			0.0251078	0	0	0.0113819	0.11418	0.0093333	0.00419423	0	0.00998767	0.0764906	0.0953355	1.08405	1	1	0.544606
NC_035095.1	54183168	1	5	0	5	4	1	3	6	0	2	0	6	0	4	0	7	32	0	16	LOC110498198	Body	NA	NA	NA	NA	2630	54180538	54190843	+	NA	out			0.0251078	0	0	0.0113819	0.11418	0.0093333	0.00419423	0	0.00998767	0.0764906	0.0953355	1.08405	1	1	0.01913
NC_035095.1	54183169	0	9	1	7	2	2	5	2	0	5	0	5	0	5	0	4	28.5714	0	14.2857	LOC110498198	Body	NA	NA	NA	NA	2631	54180538	54190843	+	NA	out			0.0251078	0	0	0.0113819	0.11418	0.0093333	0.00419423	0	0.00998767	0.0764906	0.0953355	1.08405	1	1	0.0713102
NC_035103.1	27945946	7	0	3	0	6	0	6	0	2	1	2	2	4	0	2	2	100	66.6667	83.3333	hsp47	Body	NA	NA	NA	NA	2635	27943910	27948581	-	NA	out			0.756935	2.10718	0.38585	0.878759	13.217	4.40591	4.12643	3.76583	7.65608	63.7784	38.4977	-5.80484	1.41e-08	4.8e-06	3.63998
NC_035095.1	54183173	1	5	0	5	4	1	4	5	0	2	0	6	0	4	0	7	36	0	18	LOC110498198	Body	NA	NA	NA	NA	2635	54180538	54190843	+	NA	out			0.0251078	0	0	0.0113819	0.11418	0.0093333	0.00419423	0	0.00998767	0.0764906	0.0953355	1.08405	1	1	0.0707096
NC_035095.1	54183174	3	6	0	8	1	3	5	2	0	5	0	5	0	5	0	4	32.1429	0	16.0714	LOC110498198	Body	NA	NA	NA	NA	2636	54180538	54190843	+	NA	out			0.0251078	0	0	0.0113819	0.11418	0.0093333	0.00419423	0	0.00998767	0.0764906	0.0953355	1.08405	1	1	1.70924
NC_035095.1	54183181	1	5	0	5	4	1	3	6	0	2	0	6	0	4	0	7	32	0	16	LOC110498198	Body	NA	NA	NA	NA	2643	54180538	54190843	+	NA	out			0.0251078	0	0	0.0113819	0.11418	0.0093333	0.00419423	0	0.00998767	0.0764906	0.0953355	1.08405	1	1	0.01913
NC_035093.1	46560450	3	2	3	3	3	2	1	5	0	6	1	6	0	6	0	6	45.4545	4	24.7273	LOC110494301	Body	NA	NA	NA	NA	2644	46544156	46563094	-	NA	out			0.0455429	0.109034	0.0324031	0.0887758	0.889969	0.0203155	0.00912946	0.0262094	0.0271749	0.261785	0.575877	2.22548	0.625142	1	1.32589
NC_035092.1	36914362	0	5	0	5	0	2	0	6	0	3	4	3	3	3	1	5	0	36.3636	18.1818	LOC110491948	Body	NA	NA	NA	NA	2646	36869204	36917008	-	NA	out			1.19895	1.00456	0.735731	0.781112	12.0705	3.13084	4.49663	5.34632	2.94125	51.3833	31.7269	-5.3657	7.99e-09	2.96e-06	4.09429
NC_035091.1	57038943	4	1	4	0	5	2	2	2	2	2	0	4	2	1	0	4	75	26.6667	50.8333	LOC110490558	Body	NA	NA	NA	NA	2658	57038355	57041601	-	NA	out			0	0	0	0	0	0	0	0	0	0	0	-1	1	1	#DIV/0!
NC_035103.1	27945922	7	0	2	1	6	0	6	0	3	0	2	2	3	1	2	2	95.4545	66.6667	81.0606	hsp47	Body	NA	NA	NA	NA	2659	27943910	27948581	-	NA	out			0.756935	2.10718	0.38585	0.878759	13.217	4.40591	4.12643	3.76583	7.65608	63.7784	38.4977	-5.80484	1.41e-08	4.8e-06	3.00665
NC_035092.1	9309671	1	1	0	3	1	3	0	4	4	0	3	0	3	1	2	0	15.3846	92.3077	53.8462	LOC110491356	Body	NA	NA	NA	NA	2680	9272228	9312351	-	NA	out			1.35	0.965871	0.853632	1.2074	14.232	0.851039	0.853224	1.09828	1.31219	13.1364	13.6842	-1.14244	0.677891	1	0.926158
NC_035082.1	38685740	0	4	1	5	0	6	0	8	1	3	4	1	0	3	0	6	4.16667	27.7778	15.9722	LOC110525985	Body	NA	NA	NA	NA	2682	38683058	38687598	+	NA	out			0.398883	0.296112	0.168928	0.361644	3.95043	0.3601	0.180861	0.206476	0.351346	3.53891	3.74467	-1.1044	0.855945	1	1.09004
NC_035083.1	6115916	4	0	5	0	4	0	5	0	5	1	3	3	1	4	7	0	100	66.6667	83.3333	LOC110527311	Body	NA	NA	NA	NA	2690	6113226	6175998	+	NA	out			0.0151146	0.00688525	0.00244405	0.0155722	0.1277	0.00766165	0.00550883	0.00439308	0.00573918	0.0759233	0.101812	1.14557	1	1	0.54078
NC_035086.1	42970884	1	2	3	0	1	3	3	0	3	0	6	0	4	0	3	0	61.5385	100	80.7692	LOC110534117	Body	NA	NA	NA	NA	2701	42968183	42972228	+	NA	out			2.2171	1.10384	0.919537	2.92819	23.1738	0.998501	0.641014	0.94058	1.08123	11.7315	17.4527	1.55305	0.126019	1	1.02223
NC_035082.1	44602922	3	3	7	1	5	2	3	1	3	4	0	5	1	2	0	3	72	22.2222	47.1111	c5	Body	NA	NA	NA	NA	2706	44600216	44661614	+	NA	out			0.0154529	0.00547503	0.000624686	0.00318414	0.077313	0.00861641	0.00211204	0.00898279	0.00335292	0.0739977	0.0756554	-1.06593	1	1	0.0219295
NC_035081.1	5909912	3	1	2	4	5	2	3	1	3	0	5	0	3	0	4	0	61.9048	100	80.9524	LOC110523142	Body	NA	NA	NA	NA	2714	5892233	5912626	-	NA	out			0.0697846	0.0565144	0.0507791	0.0843594	0.852161	0.0495236	0.0296734	0.0432703	0.0605666	0.584984	0.718573	1.14927	1	1	1.26897
NC_035080.1	17383919	4	1	5	0	8	0	6	0	3	0	3	2	1	4	4	1	95.8333	61.1111	78.4722	LOC110521519	Body	NA	NA	NA	NA	2727	17380766	17386646	-	NA	out			0	0	0	0	0	0	0	0	0	0	0	-1	1	1	#DIV/0!
NC_035105.1	8216535	4	0	4	0	0	2	3	0	0	2	1	2	1	2	1	2	84.6154	27.2727	55.944	LOC110509594	Body	NA	NA	NA	NA	2748	8213787	8217822	+	NA	out			0.897586	0.63063	0.712744	1.86009	13.4003	1.57296	1.40302	3.25236	2.60138	27.8832	20.6417	-2.5949	0.00074262	0.0289561	0.881103
NC_035100.1	13767244	7	0	5	1	3	0	5	0	7	0	1	4	2	1	1	4	95.2381	55	75.1191	LOC110503343	Body	NA	NA	NA	NA	2751	13666021	13769995	-	NA	out			0.0211538	0.0166274	0.00516443	0.0097775	0.167922	0.000462558	0.00415732	0.0010609	0.00494989	0.034145	0.101033	1.69647	1	1	1.41733
NC_035092.1	30944453	0	6	1	4	0	5	0	6	0	3	5	0	0	3	0	5	4.54545	31.25	17.8977	pex10	Body	NA	NA	NA	NA	2756	30940266	30947209	-	NA	out			0.0124213	0.0207473	0.0276174	0.0168925	0.259254	0	0.0248996	0.0158852	0.0148233	0.179454	0.219354	1.10356	1	1	1.183
NC_035097.1	37323449	1	1	0	0	4	0	5	0	5	2	4	4	4	2	1	0	90.9091	63.6364	77.2728	LOC110500942	Body	NA	NA	NA	NA	2768	37323259	37326217	-	NA	out			0.0145748	0.032459	0	0.132141	0.577125	0.0650145	0.0292164	0.0372784	0	0.437254	0.50719	1.05336	1	1	1.61848
NC_035092.1	30944438	0	6	1	4	0	5	0	6	0	3	5	0	0	3	0	5	4.54545	31.25	17.8977	pex10	Body	NA	NA	NA	NA	2771	30940266	30947209	-	NA	out			0.0124213	0.0207473	0.0276174	0.0168925	0.259254	0	0.0248996	0.0158852	0.0148233	0.179454	0.219354	1.10356	1	1	1.183
NC_035080.1	7500498	3	1	0	5	4	3	1	4	0	2	0	6	0	6	0	5	38.0952	0	19.0476	LOC110522733	Body	NA	NA	NA	NA	2774	7497724	7624162	+	NA	out			0.015349	0.00835587	0.00242679	0.00463867	0.0973666	0.00228226	0.00376057	0.00174482	0.00203523	0.0323309	0.0648488	1.32194	1	1	0.996475
NC_035099.1	1346544	2	2	1	4	2	0	1	4	3	0	2	1	1	0	3	0	37.5	90	63.75	LOC110502248	Body	NA	NA	NA	NA	2774	1319986	1349318	-	NA	out			0.238181	0.0916814	0.130758	0.195949	2.13547	0.304966	0.173887	0.545273	0.384249	4.44592	3.29069	-2.47935	0.0293489	0.413702	0.324383
NC_035079.1	19426459	0	3	1	4	0	6	7	0	0	3	0	5	0	5	0	5	38.0952	0	19.0476	LOC110511248	Body	NA	NA	NA	NA	2780	19421585	19429239	-	NA	out			0.0112676	0.0313671	0	0.0255392	0.216338	0.0376965	0.0395271	0.0216147	0.0336163	0.433156	0.324747	-1.90086	1	1	0.0993394
NC_035093.1	17921025	6	0	6	0	6	1	5	1	0	4	2	1	2	2	3	1	92	46.6667	69.3333	LOC110493747	Body	NA	NA	NA	NA	2814	17918373	17923839	-	NA	out			0.197214	0.0175683	0.119268	0.0786732	1.35286	1.29319	0.0553466	0.121061	0.263593	5.77222	3.56254	-4.86956	0.0141976	0.250724	2.15099
NC_035101.1	45806130	4	2	0	3	2	3	2	0	4	0	2	0	3	0	4	0	50	100	75	LOC110505278	Body	NA	NA	NA	NA	2818	45795251	45808948	-	NA	out			0.642275	0.483807	0.54601	0.636548	7.56068	0.491548	0.429165	0.833462	0.815318	8.13654	7.84861	-1.32015	0.419917	1	1.33733
NC_035081.1	16619557	7	0	3	0	4	0	4	0	1	2	5	2	3	1	2	1	100	64.7059	82.3529	LOC110523384	Body	NA	NA	NA	NA	2851	16568896	16622408	-	NA	out			0.184554	0.159739	0.0967604	0.176823	1.9981	0.150989	0.103393	0.176242	0.177925	1.94232	1.97021	-1.18924	0.803917	1	0.152553
NC_035098.1	26273552	1	1	0	1	0	4	3	4	1	2	4	0	3	1	4	2	28.5714	70.5882	49.5798	LOC110501654	Body	NA	NA	NA	NA	2857	26270695	26296299	+	NA	out			0.00842157	0.0375107	0.00299591	0.0122165	0.194453	0.00939162	0.00506453	0.01077	0.00402003	0.0943785	0.144416	1.30484	1	1	1.19854
NC_035105.1	28619725	0	8	0	5	1	3	0	9	3	1	3	1	0	5	1	3	3.84615	41.1765	22.5113	slc25a45	Body	NA	NA	NA	NA	2860	28616865	28630456	+	NA	out			0.0158648	0.0105996	0.121341	0.00575347	0.544089	0.0601535	0.0190814	0.0202889	0.0454383	0.469717	0.506903	-1.05392	1	1	0.76855
NC_035095.1	28638732	0	7	1	5	0	6	0	8	3	5	4	5	2	5	2	5	3.7037	35.4839	19.5938	jmjd7	Body	NA	NA	NA	NA	2863	28636111	28641595	-	NA	out			0.518938	0.306437	0.391593	0.506133	5.63569	0.315661	0.267944	0.341881	0.47854	4.48054	5.05812	1.01681	1	1	2.3771
NC_035082.1	5139573	4	1	1	5	1	2	4	0	2	0	5	0	3	0	5	0	55.5556	100	77.7778	LOC110525208	Body	NA	NA	NA	NA	2865	5136708	5185083	+	NA	out			0.0258533	0.0178687	0.0182356	0.0258644	0.286405	0.0169011	0.0142966	0.00684059	0.0212777	0.192161	0.239283	1.12964	1	1	0.537169
NC_035082.1	61362093	1	0	0	3	1	2	0	5	4	0	1	5	3	2	3	2	16.6667	55	35.8333	LOC100499618	Body	NA	NA	NA	NA	2867	61348937	61364960	-	NA	out			0.613637	0.332661	0.610369	0.683235	7.38505	0.357167	0.294034	0.316657	0.311548	4.13867	5.76186	1.42907	0.346485	1	1.45769
NC_035101.1	61947747	3	2	2	6	0	2	1	3	0	6	0	3	0	5	0	3	31.5789	0	15.7895	LOC110505636	Body	NA	NA	NA	NA	2888	61926287	61950635	-	NA	out			0.345383	0.698187	0.367027	0.290657	5.54197	0.270604	0.216581	0.183475	0.435422	3.5398	4.54088	1.26423	0.634638	1	1.29344
NC_035079.1	72523403	6	1	2	3	5	1	4	1	5	0	4	0	6	0	6	0	73.913	100	86.9565	xk	Body	NA	NA	NA	NA	2889	72493282	72526292	-	NA	island2951	72523164	72523949	0.20903	0.286588	0.0441518	0.0331652	1.81172	0.0495354	0.0288075	0.0317444	0.132521	0.762345	1.28703	1.80387	0.344217	1	0.947312
NC_035098.1	4511558	4	0	4	0	3	0	4	0	2	2	3	3	3	1	3	0	100	64.7059	82.3529	LOC110501273	Body	NA	NA	NA	NA	2915	4508643	4521522	+	NA	out			0.0401803	0.007457	0.00893364	0.22161	0.901249	0.0112021	0.00671207	0.0171284	0.0119875	0.149341	0.525295	3.21833	0.625142	1	1.35138
NC_035099.1	29586391	2	1	3	3	2	1	3	1	1	1	1	3	0	3	0	3	62.5	16.6667	39.5833	hnrnph3	Body	NA	NA	NA	NA	2925	29583190	29589316	-	NA	out			0.429368	0.391897	0.475761	0.60626	6.26274	0.57302	0.289253	0.567107	0.671996	6.69344	6.47809	-1.31005	0.459216	1	0.829395
NC_035093.1	29328720	7	0	8	0	6	0	5	0	3	1	3	2	4	2	5	2	100	68.1818	84.0909	LOC110493938	Body	NA	NA	NA	NA	2939	29325781	29351712	+	NA	out			0.0415769	0.0222226	0.0133116	0.0256328	0.32963	0.0148371	0.0133351	0.0127611	0.0218314	0.20124	0.265435	1.20852	1	1	1.80115
NC_035083.1	23410627	2	3	1	4	4	0	2	3	4	0	5	0	3	1	6	0	47.3684	94.7368	71.0526	LOC110527619	Body	NA	NA	NA	NA	2955	23366608	23413582	-	NA	out			0.0922335	0.0599112	0.0324696	0.0574906	0.777372	0.128572	0.0808893	0.0638919	0.190328	1.48503	1.1312	-2.15692	0.508186	1	1.87833
NC_035092.1	22380008	1	3	0	4	1	3	2	0	3	0	4	0	5	1	2	2	28.5714	82.3529	55.4622	LOC110491717	Body	NA	NA	NA	NA	2959	22377049	22446836	+	NA	out			0.0123594	0.00275251	0.00274797	0.00224111	0.0639446	0.000689151	0.000619386	0	0.000737469	0.00673288	0.0353388	1.37948	1	1	1.47553
NC_035096.1	18644497	0	3	2	2	0	4	6	0	0	6	0	5	0	4	0	6	47.0588	0	23.5294	LOC110499141	Body	NA	NA	NA	NA	2982	18633925	18647479	-	NA	out			0.356341	0.336569	0.356529	0.340381	4.56305	0.486089	0.420937	0.691706	0.630279	7.10835	5.8357	-1.89756	0.0589027	0.645803	1.17994
NC_035103.1	10769415	2	0	1	5	3	0	1	2	3	1	4	0	5	0	3	0	50	93.75	71.875	lsamp	Body	NA	NA	NA	NA	2982	10766433	11932423	+	NA	out			0.0254473	0.0149919	0.0045066	0.0120052	0.180821	0.0100232	0.0122338	0.00950765	0.00949004	0.134202	0.157512	1.04875	1	1	1.06163
NC_035096.1	18644496	0	6	3	2	0	4	7	1	0	4	0	7	0	3	0	4	43.4783	0	21.7391	LOC110499141	Body	NA	NA	NA	NA	2983	18633925	18647479	-	NA	out			0.356341	0.336569	0.356529	0.340381	4.56305	0.486089	0.420937	0.691706	0.630279	7.10835	5.8357	-1.89756	0.0589027	0.645803	1.25402
NC_035088.1	68785804	4	0	6	0	0	2	4	1	0	3	0	4	3	1	2	5	82.3529	27.7778	55.0654	LOC110538240	Body	NA	NA	NA	NA	2994	68782810	68803883	+	NA	out			0.159623	0.211927	0.189282	0.343248	2.96558	0.162034	0.127171	0.22769	0.310157	2.61389	2.78974	-1.08608	1	1	1.05948
NC_035082.1	23015048	1	3	2	2	1	2	1	2	3	0	0	1	2	1	5	0	35.7143	83.3333	59.5238	LOC110525606	Body	NA	NA	NA	NA	3003	23006554	23018051	-	NA	island5584	23014416	23015205	0.0112524	0.00835329	0.00333581	0.0136026	0.117294	0	0.00375941	0	0	0.0131707	0.0652323	1.65363	1	1	1.50391
NC_035095.1	20464431	6	2	3	3	4	2	6	2	2	3	2	4	1	4	1	3	67.8571	30	48.9286	LOC110498683	Body	NA	NA	NA	NA	3008	20461423	20513464	+	NA	out			0.0182313	0.0073822	0.00221101	0.0082646	0.114181	0.000924147	0.000830593	0.00105979	0.00296682	0.0181378	0.0661592	1.57103	1	1	3.06123
NC_035079.1	56440377	6	0	3	0	8	0	8	0	2	0	3	1	4	2	4	3	100	68.4211	84.2105	LOC110504243	Body	NA	NA	NA	NA	3012	56437365	56466983	+	NA	out			0.027665	0.00648544	0.00129495	0.00132012	0.114371	0	0.00145939	0	0	0.00511281	0.0597417	1.74742	1	1	0.473458
NC_035104.1	9100365	6	0	7	0	6	0	4	0	3	0	2	1	1	7	4	0	100	55.5556	77.7778	LOC110508467	Body	NA	NA	NA	NA	3015	9097590	9103380	-	NA	out			0.968139	1.77464	2.36449	2.59275	25.6323	2.93168	2.6125	3.86674	3.155	40.2778	32.9551	-1.92714	0.0166637	0.280996	3.25177
NC_035091.1	19774115	0	5	1	1	3	0	3	1	6	0	6	0	4	0	6	0	50	100	75	LOC110489821	Body	NA	NA	NA	NA	3025	19771090	19777419	+	NA	out			0.0340654	0.0303463	0.0121185	0.0741243	0.485662	0.0607829	0.116088	0.0697042	0.14635	1.26243	0.874046	-2.72437	0.289436	1	2.62377
NC_035083.1	68096512	1	2	5	0	0	8	4	2	1	2	0	7	0	5	0	5	45.4545	5	25.2273	LOC110528520	Body	NA	NA	NA	NA	3035	68093477	68098075	+	NA	out			0.00937744	0	0	0	0.0287995	0	0	0	0	0	0.0143997	1.20833	1	1	0.186531
NC_035081.1	29419783	1	4	0	4	0	4	1	3	5	0	1	1	2	2	3	1	11.7647	73.3333	42.549	LOC110523624	Body	NA	NA	NA	NA	3041	29403559	29422824	-	NA	out			1.59605	4.26739	2.12819	1.94427	32.4173	4.68064	6.20587	5.75696	8.01142	79.0707	55.744	-2.948	9.89e-05	0.00610214	1.26533
NC_035086.1	34257280	2	0	6	0	3	0	6	0	3	1	3	1	3	3	2	2	100	61.1111	80.5555	LOC110533841	Body	NA	NA	NA	NA	3044	34232803	34260324	-	NA	out			0.010969	0.00348979	0.00139362	0	0.0497435	0	0	0	0.00187001	0.00559053	0.027667	1.29507	1	1	0.677236
NC_035094.1	33027712	7	0	4	2	4	1	5	0	2	1	0	4	3	0	1	3	86.9565	42.8571	64.9068	LOC110496212	Body	NA	NA	NA	NA	3047	32989025	33030759	-	NA	out			0.276938	0.231284	0.178289	0.228598	2.97311	0.133676	0.142929	0.116293	0.284863	2.16049	2.5668	1.10717	1	1	1.16672
NC_035088.1	51383993	7	0	6	0	3	4	5	0	2	3	0	6	3	1	0	4	84	26.3158	55.1579	LOC110537793	Body	NA	NA	NA	NA	3064	51324132	51387057	-	NA	out			0.154206	0.154923	0.111543	0.137945	1.81715	0.156682	0.08724	0.0885245	0.195476	1.69314	1.75515	-1.14158	1	1	0.291622
NC_035097.1	37172043	5	0	4	1	1	1	3	0	2	3	3	2	2	1	2	2	86.6667	52.9412	69.804	LOC110500571	Body	NA	NA	NA	NA	3069	37168631	37175112	-	NA	island18996	37171944	37172605	0.153026	0.540834	0.165681	0.114611	3.14782	0.0890364	0.0733544	0.0595609	0.142918	1.16855	2.15818	2.07638	0.144943	1	1.06912
NC_035083.1	43884788	2	0	5	2	5	2	3	0	3	1	3	4	1	5	3	3	78.9474	43.4783	61.2129	LOC110527978	Body	NA	NA	NA	NA	3073	43881715	43919423	+	NA	out			0.0205862	0.0241968	0.00915421	0.00933213	0.203087	0.071423	0.0401204	0.0599669	0.0395802	0.684135	0.443611	-2.88413	0.625142	1	1.41081
NC_035086.1	13440587	4	1	5	1	3	1	1	1	0	4	3	1	0	4	2	3	76.4706	29.4118	52.9412	nhlrc3	Body	NA	NA	NA	NA	3081	13437506	13446884	+	NA	out			0.197724	0.168969	0.0899683	0.23763	2.24078	0.102558	0.115219	0.0940883	0.164623	1.5305	1.88564	1.17115	1	1	0.671157
NC_035077.1	29014096	5	2	5	0	5	0	3	2	0	4	1	2	4	2	1	3	81.8182	35.2941	58.5562	LOC110521325	Body	NA	NA	NA	NA	3095	29011001	29062072	+	NA	out			0.295551	0.327225	0.308661	0.637742	5.14061	0.0951116	0.0880223	0.0647949	0.195498	1.4137	3.27716	2.79776	0.0148624	0.258703	1.04748
NC_035092.1	37767841	1	1	3	1	4	0	1	4	4	0	4	0	3	0	4	0	60	100	80	LOC110491982	Body	NA	NA	NA	NA	3100	37764741	37817134	+	NA	out			0.251877	0.190648	0.129573	0.307467	2.84736	0.194603	0.138602	0.176848	0.310406	2.6128	2.73008	-1.12871	1	1	1.55721
NC_035083.1	21459162	3	0	3	0	4	0	3	0	2	2	0	5	0	3	3	1	100	31.25	65.625	lig4	Body	NA	NA	NA	NA	3134	21457934	21462296	-	NA	island6476	21458962	21460526	0.691928	0.440276	0.729653	1.04854	9.58919	0.253535	0.188239	0.391876	0.353884	3.76682	6.678	2.02649	0.0410859	0.509763	1.84398
NC_035101.1	79146793	1	3	1	3	2	2	7	0	0	4	0	4	0	7	0	4	57.8947	0	28.9474	LOC110505939	Body	NA	NA	NA	NA	3136	79142712	79149929	-	NA	out			0.483967	0.312702	0.510126	0.29794	5.30296	0.133263	0.179658	0.35149	0.171127	2.65704	3.98	1.59017	0.290676	1	0.584162
NC_035093.1	43059358	2	5	2	1	3	3	0	4	0	6	0	6	0	3	0	4	35	0	17.5	LOC110494231	Body	NA	NA	NA	NA	3153	43056626	43062511	-	NA	out			0.783991	0.530326	0.0781959	0.411865	5.70111	0.531115	0.55813	0.805843	0.0174878	6.25529	5.9782	-1.41584	0.416234	1	0.381478
NC_035082.1	57524602	2	2	2	8	1	4	3	5	0	3	0	4	0	4	0	6	29.6296	0	14.8148	LOC110526283	Body	NA	NA	NA	NA	3161	57514340	57527763	-	NA	out			1.14692	1.34868	1.2286	1.26995	16.3847	1.84868	1.47155	1.95157	2.30418	24.2555	20.3201	-1.80864	0.0187246	0.305249	2.62703
NC_035104.1	1616795	6	2	2	3	6	1	5	1	2	5	0	6	3	2	0	4	73.0769	22.7273	47.9021	LOC110508322	Body	NA	NA	NA	NA	3194	1517075	1619989	-	NA	out			0.0243051	0.0284643	0.00521762	0.0379931	0.306882	0.00747716	0.00756025	0.0155415	0.0310054	0.191635	0.249259	1.18617	1	1	0.148525
NC_035078.1	53678897	3	1	5	1	3	2	0	4	7	0	4	0	5	0	5	0	57.8947	100	78.9474	cpne2	Body	NA	NA	NA	NA	3212	53656866	53682109	-	NA	out			0.0222092	0.053266	0.0227906	0.0123912	0.359188	0.0133363	0.0256847	0.0131089	0.0224264	0.242198	0.300693	1.13623	1	1	0.444196
NC_035079.1	69249398	5	3	0	6	2	6	1	4	3	0	5	0	6	1	5	2	29.6296	86.3636	57.9966	LOC110520425	Body	NA	NA	NA	NA	3216	69241547	69252614	-	NA	out			0	0	0	0	0	0	0	0	0	0	0	-1	1	1	#DIV/0!
NC_035101.1	23720430	2	1	4	4	3	1	2	0	3	0	6	0	4	0	6	0	64.7059	100	82.3529	LOC110504918	Body	NA	NA	NA	NA	3238	23699368	23723668	-	NA	out			0.393982	0.405116	0.475079	0.904264	7.1637	0.372074	0.30239	0.460728	0.429929	5.00734	6.08552	1.14913	0.699595	1	1.45689
NC_035096.1	15467172	4	2	3	1	2	2	2	0	3	0	4	0	4	0	5	0	68.75	100	84.375	LOC110498756	Body	NA	NA	NA	NA	3238	15463934	15528239	+	NA	out			0.0120717	0.00597432	0.00238579	0.00425628	0.0784238	0.0044874	0.000672188	0.00343069	0.00720304	0.0495906	0.0640072	1.08563	1	1	0.883406
NC_035096.1	18832169	4	0	3	0	6	0	4	0	0	3	3	2	2	0	3	0	100	61.5385	80.7692	LOC110499144	Body	NA	NA	NA	NA	3244	18828925	18843536	+	NA	out			0.0206603	0.0262924	0	0.00802777	0.172205	0.0559544	0.0177494	0.00754906	0.0316999	0.371189	0.271697	-1.92416	1	1	3.14438
NC_035078.1	76145189	4	0	4	1	0	4	2	1	3	0	5	0	3	0	8	0	62.5	100	81.25	LOC110499773	Body	NA	NA	NA	NA	3251	76141938	76162933	+	NA	out			0.0102703	0.00228725	0	0.00186229	0.0447932	0	0	0	0.00245125	0.00732819	0.0260607	1.24256	1	1	0.550243
NC_035085.1	21634929	2	1	6	0	0	5	5	2	0	2	0	4	1	3	0	3	61.9048	7.69231	34.7986	zcchc4	Body	NA	NA	NA	NA	3261	21631126	21638190	-	NA	island8631	21634134	21635025	0.470031	0.421434	0.314876	0.553441	5.72059	1.64059	1.49898	2.36539	1.37681	22.115	13.9178	-4.78156	4.36e-07	7.97e-05	1.46275
NC_035105.1	12168697	5	2	4	1	3	3	2	5	0	3	1	6	1	6	0	5	56	9.09091	32.5455	arsb	Body	NA	NA	NA	NA	3262	12165435	12187778	+	NA	out			0.100367	0.0408359	0.0720961	0.0804971	0.962126	0.0387442	0.0193456	0.0370257	0.0691011	0.518598	0.740362	1.41138	1	1	1.47779
NC_035105.1	12168699	4	3	4	1	2	4	2	5	0	3	1	6	0	7	1	4	48	9.09091	28.5455	arsb	Body	NA	NA	NA	NA	3264	12165435	12187778	+	NA	out			0.100367	0.0408359	0.0720961	0.0804971	0.962126	0.0387442	0.0193456	0.0370257	0.0691011	0.518598	0.740362	1.41138	1	1	1.48843
NC_035083.1	35518735	2	2	2	7	3	2	3	2	6	1	4	1	8	2	5	0	43.4783	85.1852	64.3317	LOC110527835	Body	NA	NA	NA	NA	3271	35478933	35522006	-	NA	out			0.365448	0.328895	0.81654	0.460231	6.63792	0.158551	0.127447	0.181822	0.258085	2.30894	4.47343	2.29287	0.0308548	0.426654	1.47416
NC_035087.1	26680318	5	0	4	0	3	0	5	0	2	2	3	0	1	2	2	1	100	61.5385	80.7692	LOC110535564	Body	NA	NA	NA	NA	3272	26459072	26683590	-	NA	out			0.013446	0.00770015	0.00136666	0.00313475	0.0806906	0.000428422	0.000770104	0.00221086	0.00320922	0.0204256	0.0505581	1.33901	1	1	2.01815
NC_035091.1	7350831	3	0	0	0	6	0	0	3	2	0	7	0	3	0	4	0	75	100	87.5	LOC110489569	Body	NA	NA	NA	NA	3278	7347553	7353440	+	NA	out			8.48181	4.17592	4.15601	5.71766	72.9756	10.4226	11.3056	14.8843	12.2548	156.798	114.887	-2.72031	7.82e-06	0.000820679	0.762785
NC_035086.1	50556334	4	4	4	4	2	2	6	5	0	5	0	4	0	6	0	6	51.6129	0	25.8065	LOC110534317	Body	NA	NA	NA	NA	3280	50553054	50578378	+	NA	out			0.0357617	0.00758509	0.0393774	0.0432307	0.418329	0.00949545	0.0221889	0.0152448	0.0162579	0.204808	0.311568	1.42143	1	1	1.70184
NC_035090.1	24618342	1	3	3	0	2	0	1	2	3	0	4	0	1	0	4	0	58.3333	100	79.1667	LOC110488235	Body	NA	NA	NA	NA	3284	24615058	24623577	+	NA	out			0.323958	0.411465	0.468184	0.472695	5.53779	0.293534	0.30948	0.433718	0.477213	4.82333	5.18056	-1.07318	1	1	0.523195
NC_035094.1	32002265	4	0	4	1	1	3	3	0	0	4	2	5	0	4	3	0	75	27.7778	51.3889	LOC110496182	Body	NA	NA	NA	NA	3292	31998973	32010599	+	NA	out			0	0.00826061	0.0032988	0	0.0380063	0	0	0.00474356	0.00442646	0.0275387	0.0327725	1.02291	1	1	0.387019
NC_035079.1	10781808	3	0	3	0	5	0	4	0	3	1	3	2	2	4	4	0	100	63.1579	81.5789	adam22	Body	NA	NA	NA	NA	3295	10778513	10828584	+	NA	out			0.0111969	0.00671356	0.00383	0.00858976	0.0974502	0.00576304	0.00690617	0.00440593	0.0041114	0.0694942	0.0834722	1.05128	1	1	0.521737
NC_035090.1	53034491	0	3	4	0	1	2	2	1	2	0	4	0	3	0	5	0	53.8462	100	76.9231	LOC110488769	Body	NA	NA	NA	NA	3323	53031168	53040208	+	NA	out			0.66782	0.59491	0.530294	0.808739	8.49162	0.329815	0.296427	0.451427	0.540794	5.14524	6.81843	1.3283	0.472677	1	0.836375
NC_035081.1	46336653	7	0	5	0	5	0	5	0	4	2	6	1	2	3	3	2	100	65.2174	82.6087	LOC110523996	Body	NA	NA	NA	NA	3338	46333315	46505983	+	NA	out			0.0244771	0.0692524	0.00621966	0.0464219	0.466676	0.0225614	0.0277876	0.0309834	0.0482864	0.412348	0.439512	-1.07163	1	1	0.363013
NC_035093.1	44338602	1	3	0	7	0	4	0	7	1	2	1	5	3	1	3	1	4.54545	47.0588	25.8021	LOC110493229	Body	NA	NA	NA	NA	3340	44224754	44341942	-	NA	out			0.0198726	0.00901542	0.00163646	0.00467116	0.11055	0.0106704	0.0073771	0.00564764	0.00614845	0.0977713	0.104161	-1.04172	1	1	0.00713825
NC_035094.1	35339839	5	0	6	0	5	0	7	0	4	2	5	1	3	3	4	0	100	72.7273	86.3637	LOC110496821	Body	NA	NA	NA	NA	3366	35336473	35366673	+	NA	island16963	35339606	35340437	0.0299879	0.0206715	0.0228599	0.032367	0.345983	0.0557368	0.0128814	0.0219145	0.0460116	0.439499	0.392741	-1.40807	1	1	0.606514
NC_035087.1	75939425	16	14	12	13	3	11	4	6	1	14	2	10	1	10	0	10	44.3038	8.33333	26.3186	LOC110536465	Body	NA	NA	NA	NA	3381	75937924	75942806	-	NA	out			0.0971525	0.0590085	0.125677	0.0560524	1.1255	0.0492468	0.0442614	0.11295	0.0737795	0.884783	1.00514	1.02535	1	1	0.195869
NC_035080.1	64791588	0	3	0	7	0	7	0	8	5	3	3	1	0	2	0	5	0	42.1053	21.0526	LOC110522322	Body	NA	NA	NA	NA	3390	64788198	64833610	+	NA	out			0.0123456	0.00951727	0	0.002583	0.0762301	0.00105905	0.000951836	0.00121448	0.0011333	0.0140093	0.0451197	1.37864	1	1	0.856052
NC_035086.1	19868144	2	0	5	0	4	0	5	0	3	0	4	2	3	2	3	4	100	61.9048	80.9524	LOC110533528	Body	NA	NA	NA	NA	3399	19864745	20080542	+	NA	island9462	19867785	19868429	0.121108	0.100364	0.0618522	0.0686713	1.13691	0.0561627	0.0673029	0.0730956	0.105176	0.962842	1.04988	-1.0423	1	1	0.92772
NC_035083.1	35376934	3	1	0	3	3	0	0	5	7	0	7	0	7	0	4	1	40	96.1538	68.0769	LOC110527829	Body	NA	NA	NA	NA	3440	35367228	35380374	-	NA	out			0.00656071	0.00730556	0.0029174	0.0118964	0.0925075	0.00731642	0	0.00419513	0.0117441	0.0727975	0.0826525	1.01082	1	1	1.54402
NC_035086.1	32546400	9	0	6	0	5	0	3	0	3	2	7	2	2	2	4	2	100	66.6667	83.3333	LOC110533778	Body	NA	NA	NA	NA	3473	32542927	32547391	+	NA	out			0	0	0	0	0	0	0	0	0	0	0	-1	1	1	#DIV/0!
NC_035080.1	3387893	5	6	4	3	0	1	4	1	4	0	7	0	4	0	0	0	54.1667	100	77.0833	LOC110521201	Body	NA	NA	NA	NA	3479	3384414	3392033	+	NA	out			0.0282985	0.0315112	0.0251674	0.0359192	0.394852	0.0441813	0.00567267	0.00723798	0.0472789	0.33423	0.364541	-1.03474	1	1	1.46694
NC_035085.1	57246033	1	5	1	5	1	4	2	4	0	2	7	0	4	1	2	2	21.7391	72.2222	46.9806	LOC110532669	Body	NA	NA	NA	NA	3503	57246004	57249536	-	NA	out			1.96531	1.48161	0.26055	1.04032	15.031	3.45768	2.86295	6.77514	0	42.2942	28.6626	-3.72982	0.0163804	0.277531	0.978089
NC_035099.1	15945353	4	0	5	0	5	0	3	0	2	0	3	3	4	0	1	3	100	62.5	81.25	chst15	Body	NA	NA	NA	NA	3512	15941841	15978990	+	NA	out			0.0731357	0.0568779	0.0640112	0.127353	1.05197	0.0284812	0.0279251	0.0326615	0.0623416	0.480167	0.766068	1.62568	0.687678	1	0.130117
NC_035102.1	10641445	0	3	0	3	0	7	0	6	0	6	0	1	2	2	3	3	0	29.4118	14.7059	LOC110506370	Body	NA	NA	NA	NA	3514	10637931	10658115	+	NA	out			0.0149561	0.00713744	0.0133013	0.0193711	0.180045	0.00476537	0.00428295	0.0109296	0.00509948	0.0795179	0.129782	1.3453	1	1	0.702467
NC_035101.1	41544876	2	5	1	7	3	7	3	7	0	7	0	7	0	8	0	4	25.7143	0	12.8572	fosl2	Body	NA	NA	NA	NA	3518	41537936	41548394	-	NA	out			2.89464	2.88809	0.67843	2.07859	27.2125	0.758733	0.872036	0.601156	1.44179	11.7747	19.4936	1.84895	0.0456159	0.545839	0.906948
NC_035098.1	33747092	7	0	6	0	5	0	5	0	3	0	2	2	3	3	5	0	100	72.2222	86.1111	LOC110501788	Body	NA	NA	NA	NA	3523	33743569	33780957	+	NA	out			0.0126881	0.00642209	0.00102584	0.00522889	0.0799229	0.00128633	0	0	0.00137651	0.00851689	0.0442199	1.46642	1	1	3.63297
NC_035084.1	23110174	4	0	5	1	5	1	4	1	2	1	1	2	2	1	0	3	85.7143	41.6667	63.6905	LOC110529701	Body	NA	NA	NA	NA	3526	23106648	23110916	+	NA	out			0	0	0.00898457	0.00915919	0.0626567	0	0.0101255	0	0.0241117	0.107557	0.085107	-1.35029	1	1	1.51226
NC_035077.1	78357268	4	1	5	1	3	1	4	1	2	2	2	2	1	4	0	3	80	31.25	55.625	LOC110530634	Body	NA	NA	NA	NA	3528	78354929	78360796	-	NA	out			0	0	0	0	0	0	0	0	0	0	0	-1	1	1	#DIV/0!
NC_035077.1	1510059	4	0	2	0	4	0	3	0	1	2	2	3	1	2	2	0	100	46.1538	73.0769	agxt	Body	NA	NA	NA	NA	3531	1506528	1516760	+	NA	out			0.00842898	0	0	0.00764206	0.0507766	0.0234997	0	0.0107795	0	0.112923	0.0818496	-1.47031	1	1	1.1201
NC_035081.1	37453640	2	3	4	1	2	2	5	1	3	0	5	0	4	0	5	0	65	100	82.5	LOC110523823	Body	NA	NA	NA	NA	3568	37450072	37456528	+	NA	island4597	37453615	37454241	81.4381	69.0634	54.5537	52.8527	838.553	60.5259	34.2017	62.3796	77.0045	745.269	791.911	-1.07378	0.728869	1	0.881903
NC_035084.1	55452494	0	3	2	4	3	6	1	4	3	5	5	1	4	2	4	0	26.087	66.6667	46.3769	LOC110530256	Body	NA	NA	NA	NA	3569	55448925	55485018	+	NA	out			0.0979776	0.119745	0.032942	0.0649979	1.00918	0.0413068	0.0730528	0.0565378	0.0570361	0.738299	0.87374	1.0913	1	1	1.20092
NC_035077.1	10396359	2	3	0	5	0	6	0	7	2	6	2	1	3	0	3	0	8.69565	58.8235	33.7596	LOC110485979	Body	NA	NA	NA	NA	3574	10392785	10406248	+	NA	out			0.0192187	0.00713355	0.0113949	0.0174245	0.179819	0.0107162	0.00642093	0	0.0114676	0.0934482	0.136634	1.25309	1	1	0.855124
NC_035089.1	38542204	3	1	1	2	4	1	0	4	2	0	4	0	5	0	3	0	50	100	75	LOC110486387	Body	NA	NA	NA	NA	3594	38536946	38545798	-	NA	out			0.077943	0.032547	0.0736515	0.123666	1.0135	0.157544	0.1123	0.161978	0.203471	2.02931	1.52141	-2.2993	0.146455	1	0.588256
NC_035081.1	73838250	1	1	4	0	4	0	5	0	2	0	4	0	1	2	0	3	93.3333	58.3333	75.8333	LOC100135975	Body	NA	NA	NA	NA	3596	73837518	73841846	-	NA	out			0.458266	0.19968	0.310101	0.298064	4.13853	0.0444393	0.0499258	0.152885	0.19022	1.35672	2.74763	2.35493	0.0789432	0.766316	0.0580662
NC_035088.1	45613833	3	0	4	2	2	1	4	3	7	0	8	0	4	0	3	0	68.4211	100	84.2105	LOC110538906	Body	NA	NA	NA	NA	3600	45613653	45617433	-	NA	out			0	0	0	0	0	0	0	0	0	0	0	-1	1	1	#DIV/0!
NC_035089.1	13644663	2	0	5	0	4	0	5	0	2	0	1	3	2	1	3	1	100	61.5385	80.7692	LOC110485770	Body	NA	NA	NA	NA	3619	13641415	13648282	-	NA	out			0.452116	0.489461	0.374169	0.614861	6.29598	1.00839	0.686023	1.92732	1.07909	14.8924	10.5942	-2.8994	0.000783361	0.0301812	1.07594
NC_035078.1	35926786	4	0	4	1	5	0	6	2	2	4	2	3	1	0	1	3	86.3636	37.5	61.9318	LOC110491234	Body	NA	NA	NA	NA	3619	35923167	35944587	+	NA	out			0	0	0	0	0	0	0	0	0	0	0	-1	1	1	#DIV/0!
NC_035086.1	40114105	2	0	3	1	4	0	1	4	6	0	4	0	4	0	4	0	66.6667	100	83.3333	LOC110534000	Body	NA	NA	NA	NA	3625	40113120	40117730	-	NA	out			0.458299	0.249957	0.557318	0.695348	6.49376	0.354633	0.318732	0.275109	0.53576	4.76152	5.62764	1.10163	0.890714	1	1.38883
NC_035090.1	11940018	4	0	5	0	4	0	4	0	2	0	3	1	3	3	1	2	100	60	80	mterf3	Body	NA	NA	NA	NA	3630	11936388	11944853	+	NA	out			0.168106	0.147484	0.108732	0.152412	1.87332	0.19315	0.142962	0.338764	0.243168	2.9104	2.39186	-1.85826	0.264086	1	1.42016
NC_035095.1	23640518	5	1	9	0	6	0	5	0	5	2	2	2	2	4	3	2	96.1538	54.5455	75.3496	scml4	Body	NA	NA	NA	NA	3636	23628202	23644154	-	NA	out			0.0675842	0.063216	0.0601064	0.0833335	0.897196	0.0964723	0.0731583	0.134833	0.145176	1.42706	1.16213	-1.83811	0.508186	1	1.92298
NC_035093.1	68247233	2	1	4	0	2	1	2	0	0	4	0	5	0	4	3	1	83.3333	17.6471	50.4902	LOC110494761	Body	NA	NA	NA	NA	3647	68243586	68254336	+	NA	out			0.320914	0.138472	0.253299	0.443705	3.79121	0.0805228	0.112577	0.102601	0.263292	1.7665	2.77886	1.69144	0.28729	1	1.19816
NC_035080.1	57692362	2	8	3	0	4	0	1	1	0	6	0	5	0	5	0	3	52.6316	0	26.3158	ppil4	Body	NA	NA	NA	NA	3662	57689081	57696024	-	NA	out			0.65212	0.788397	0.927946	0.782687	10.4193	0.588714	0.504217	0.555982	0.793046	7.82858	9.12394	1.08828	0.858079	1	2.5866
NC_035080.1	59209209	4	0	2	5	3	2	2	1	6	0	7	0	5	1	4	0	57.8947	95.6522	76.7734	LOC110522198	Body	NA	NA	NA	NA	3675	59192047	59212884	-	NA	out			0.0248355	0.0161321	0.00368127	0.0112584	0.177077	0	0.0145206	0.00794031	0.0222285	0.141271	0.159174	1.0075	1	1	0.445777
NC_035097.1	44839919	0	5	0	8	2	8	4	2	3	2	3	2	4	0	5	0	20.6897	78.9474	49.8186	LOC110500724	Body	NA	NA	NA	NA	3676	44836243	44848348	+	NA	out			0.434617	0.174543	0.291481	0.180872	3.5372	0.0874012	0.0642709	0.109341	0.153048	1.31154	2.42437	2.08809	0.167834	1	1.87907
NC_035097.1	44839920	1	5	0	10	0	4	3	3	5	2	2	4	3	0	4	0	15.3846	70	42.6923	LOC110500724	Body	NA	NA	NA	NA	3677	44836243	44848348	+	NA	out			0.434617	0.174543	0.291481	0.180872	3.5372	0.0874012	0.0642709	0.109341	0.153048	1.31154	2.42437	2.08809	0.167834	1	1.66699
NC_035086.1	36257366	4	0	3	0	6	0	3	0	4	1	2	0	2	1	2	3	100	66.6667	83.3333	LOC110533875	Body	NA	NA	NA	NA	3683	36253683	36266200	+	NA	out			0.210156	0.103581	0.13788	0.199907	2.1257	0.142155	0.120858	0.189455	0.180902	2.02202	2.07386	-1.16578	0.803917	1	0.298592
NC_035084.1	30282370	3	1	5	0	0	4	4	0	1	2	3	0	0	4	0	4	70.5882	28.5714	49.5798	LOC110529823	Body	NA	NA	NA	NA	3692	30278678	30289905	+	NA	out			0.637608	0.603068	0.638796	0.484056	7.76339	0.663933	0.515875	0.820326	0.939671	9.36236	8.56288	-1.46768	0.255908	1	2.56852
NC_035084.1	30282371	4	0	5	0	0	2	4	0	1	2	7	0	0	6	1	1	86.6667	50	68.3333	LOC110529823	Body	NA	NA	NA	NA	3693	30278678	30289905	+	NA	out			0.637608	0.603068	0.638796	0.484056	7.76339	0.663933	0.515875	0.820326	0.939671	9.36236	8.56288	-1.46768	0.255908	1	2.25836
NC_035100.1	1138017	3	0	3	0	5	0	5	0	1	1	5	0	1	3	1	2	100	57.1429	78.5714	LOC110503508	Body	NA	NA	NA	NA	3714	1134303	1139657	+	NA	out			0.0241607	0.0538074	0.1146	0.0438102	0.804642	0.0987935	0.0887923	0.123593	0.124942	1.39539	1.10001	-1.9769	0.508186	1	1.06381
NC_035092.1	15991463	5	0	2	2	4	0	3	0	3	4	1	3	1	1	1	2	87.5	37.5	62.5	LOC110491520	Body	NA	NA	NA	NA	3716	15988814	15995179	-	NA	out			0	0	0	0	0	0	0	0	0	0	0	-1	1	1	#DIV/0!
NC_035090.1	6839716	1	5	0	4	0	6	0	9	0	3	5	1	1	2	3	0	4	60	32	twistnb	Body	NA	NA	NA	NA	3717	6835999	6841967	+	NA	out			4.21226	0.804541	1.38796	4.34305	34.6804	0.958828	0.622786	1.848	1.23299	14.7221	24.7013	1.82406	0.0728528	0.73369	0.862949
NC_035081.1	80094372	0	5	0	5	0	5	1	3	2	0	3	2	2	4	4	1	5.26316	61.1111	33.1871	wdr78	Body	NA	NA	NA	NA	3740	80090632	80105619	+	NA	out			0.0287743	0.0064082	0.0127953	0.0313055	0.257213	0.00320886	0.0230722	0.00735968	0.0206031	0.175601	0.216407	1.11259	1	1	0.0816305
NC_035089.1	9928698	2	0	4	0	6	0	6	0	4	1	3	2	4	1	2	3	100	65	82.5	keap1	Body	NA	NA	NA	NA	3743	9840041	9932441	-	NA	out			0.600689	0.635103	0.667886	0.572961	8.1465	0.396098	0.310155	0.349182	0.682314	5.53488	6.84069	1.1997	0.560924	1	0.198555
NC_035083.1	64977599	3	0	2	0	4	0	2	4	0	3	0	2	0	5	1	3	73.3333	7.14286	40.2381	zbtb49	Body	NA	NA	NA	NA	3755	64973844	64979669	+	NA	out			0.222074	0.0494573	0.19092	0.24161	2.32186	0.165103	0.0593556	0.227203	0.220848	2.11835	2.22011	-1.12117	1	1	0.520151
NC_035081.1	80094402	0	5	0	5	0	5	1	3	2	0	4	1	1	5	3	2	5.26316	55.5556	30.4094	wdr78	Body	NA	NA	NA	NA	3770	80090632	80105619	+	NA	out			0.0287743	0.0064082	0.0127953	0.0313055	0.257213	0.00320886	0.0230722	0.00735968	0.0206031	0.175601	0.216407	1.11259	1	1	0.340789
NC_035082.1	21449865	3	1	0	8	0	3	3	1	0	2	0	6	1	2	0	6	31.5789	5.88235	18.7306	LOC110525587	Body	NA	NA	NA	NA	3780	21446085	21578448	+	NA	out			0.0280205	0.0141496	0.0173862	0.0147701	0.242139	0.0065403	0.00751104	0.0154172	0.0182748	0.149823	0.195981	1.17567	1	1	1.75109
NC_035082.1	21449871	3	1	1	7	1	2	4	0	0	2	0	5	0	3	0	6	47.3684	0	23.6842	LOC110525587	Body	NA	NA	NA	NA	3786	21446085	21578448	+	NA	out			0.0280205	0.0141496	0.0173862	0.0147701	0.242139	0.0065403	0.00751104	0.0154172	0.0182748	0.149823	0.195981	1.17567	1	1	1.4642
NC_035086.1	41735967	1	3	0	6	0	4	3	4	6	1	3	3	3	1	3	1	19.0476	71.4286	45.2381	LOC110534057	Body	NA	NA	NA	NA	3790	41732177	41740791	+	NA	out			0.0400482	0.0222974	0.0133564	0.245088	1.04009	0.0279132	0.0050175	0.0448141	0.0358443	0.355403	0.697749	2.03904	0.687678	1	0.381411
NC_035093.1	39537596	5	0	4	0	6	0	7	0	4	3	5	1	3	3	4	0	100	69.5652	84.7826	LOC110494128	Body	NA	NA	NA	NA	3791	39431166	39541387	-	NA	out			0.0113469	0.00827819	0.00208788	0.15928	0.587257	0.000872684	0.00274519	0.00400308	0.0971224	0.31503	0.451144	1.37434	1	1	1.49099
NC_035093.1	28826706	3	2	3	3	3	1	4	1	5	0	5	0	6	0	1	0	65	100	82.5	LOC110493932	Body	NA	NA	NA	NA	3810	28822896	28867294	+	NA	out			0.751823	0.469425	0.859554	0.860408	9.72659	0.336886	0.305702	0.419871	0.516995	5.03561	7.3811	1.55797	0.190716	1	1.08725
NC_035083.1	64864451	10	0	3	0	5	0	3	0	6	1	2	4	4	1	4	0	100	72.7273	86.3637	LOC110528466	Body	NA	NA	NA	NA	3817	64861353	64868268	-	NA	island7081	64863617	64864553	0.124716	0.00694376	0.0110917	0.0339218	0.555845	0.0278164	0.0062501	0	0.0372083	0.228318	0.392082	1.65007	1	1	4.09647
NC_035099.1	38627691	3	0	0	1	6	0	6	0	3	1	5	3	4	1	2	3	93.75	63.6364	78.6932	LOC110503137	Body	NA	NA	NA	NA	3827	38623864	38671660	+	NA	out			0.0252642	0.0150709	0.00320983	0.00572639	0.155319	0.00201245	0.00542616	0.00230782	0.0129213	0.0714852	0.113402	1.29519	1	1	1.548
NC_035092.1	38261780	0	4	0	6	0	6	0	4	3	4	6	3	1	4	1	5	0	40.7407	20.3703	LOC110491995	Body	NA	NA	NA	NA	3852	38257928	38263398	+	NA	out			0.204953	0.263333	0.0420637	0.057175	1.7967	0.290096	0.339738	0.362918	0.00940715	3.30552	2.55111	-2.19223	0.0843375	0.803356	1.5386
NC_035092.1	38261789	0	4	0	6	0	6	0	4	3	3	6	4	1	4	1	5	0	40.7407	20.3703	LOC110491995	Body	NA	NA	NA	NA	3861	38257928	38263398	+	NA	out			0.204953	0.263333	0.0420637	0.057175	1.7967	0.290096	0.339738	0.362918	0.00940715	3.30552	2.55111	-2.19223	0.0843375	0.803356	1.5386
NC_035079.1	42828323	2	1	1	3	1	2	4	1	1	1	3	0	3	0	4	0	53.3333	91.6667	72.5	LOC110519962	Body	NA	NA	NA	NA	3863	42824460	42835152	+	NA	island2607	42828066	42829040	0.0161327	0	0	0.00365665	0.0614556	0	0.00404243	0	0	0.0141622	0.0378089	1.2821	1	1	0.116317
NC_035100.1	3907758	4	1	3	3	0	3	2	2	5	0	4	0	4	0	2	0	50	100	75	LOC110503554	Body	NA	NA	NA	NA	3865	3903893	3912758	+	NA	out			0.111879	0.0866647	0.0519131	0.145536	1.27956	0.0379722	0.0536299	0.0186623	0.0406345	0.495585	0.887573	1.88727	0.453436	1	0.423012
NC_035087.1	41321552	1	2	2	1	2	2	4	0	6	0	5	0	3	0	6	0	64.2857	100	82.1429	tmem161b	Body	NA	NA	NA	NA	3868	41290441	41325420	-	NA	out			0.112194	0.108457	0.157894	0.114015	1.63354	0.16224	0.067965	0.178169	0.163316	1.81884	1.72619	-1.34758	0.790805	1	0.34284
NC_035100.1	3907774	4	1	1	1	0	4	3	1	5	0	3	0	3	0	4	0	53.3333	100	76.6667	LOC110503554	Body	NA	NA	NA	NA	3881	3903893	3912758	+	NA	out			0.111879	0.0866647	0.0519131	0.145536	1.27956	0.0379722	0.0536299	0.0186623	0.0406345	0.495585	0.887573	1.88727	0.453436	1	0.160842
NC_035093.1	25217612	2	2	1	2	3	3	2	1	0	2	4	0	4	0	3	0	50	84.6154	67.3077	LOC110493888	Body	NA	NA	NA	NA	3891	25213721	25539352	+	NA	out			0.0173497	0.00929102	0.00400475	0.00696441	0.119789	0.00457857	0.0033186	0.00321809	0.00410933	0.049284	0.0845366	1.29536	1	1	0.945025
NC_035079.1	70707791	0	0	2	1	1	4	3	0	1	7	0	5	0	4	0	3	54.5455	5	29.7727	LOC110520459	Body	NA	NA	NA	NA	3921	70703870	70708003	+	NA	out			0	0	0	0	0	0	0	0	0	0	0	-1	1	1	#DIV/0!
NC_035086.1	40997565	2	2	0	4	4	0	0	4	7	0	3	2	3	1	5	0	37.5	85.7143	61.6071	LOC110534028	Body	NA	NA	NA	NA	3941	40984433	41001506	-	NA	out			0.0378882	0.0731287	0.00898562	0.034351	0.490833	0.0140841	0.03038	0.0193815	0.0331575	0.312205	0.401519	1.19964	1	1	2.33778
NC_035085.1	57246033	1	5	1	5	1	4	2	4	0	2	7	0	4	1	2	2	21.7391	72.2222	46.9806	LOC110532670	Body	NA	NA	NA	NA	3981	57239219	57250014	-	NA	out			0.0399471	0.0489305	0	0.119518	0.665687	0.245016	0.260251	0.332065	0	2.75162	1.70865	-4.40709	0.0130535	0.236379	1.59625
NC_035091.1	48117286	0	5	2	4	4	3	0	4	4	2	5	0	3	2	4	1	27.2727	76.1905	51.7316	LOC110490289	Body	NA	NA	NA	NA	3999	48114663	48121285	-	FirstExon	out			0	0	0	0	0	0	0	0	0	0	0	-1	1	1	#DIV/0!
NC_035081.1	8765581	5	0	1	0	7	0	3	0	3	0	2	2	2	0	1	3	100	61.5385	80.7692	LOC110523188	Body	NA	NA	NA	NA	4003	8761578	8906073	+	NA	out			0.788542	0.832534	0.660151	0.755785	9.91093	0.322858	0.206113	0.220238	0.499363	3.98395	6.94744	2	0.045176	0.542132	0.770455
NC_035092.1	22381055	5	0	4	0	4	0	5	0	7	0	1	4	1	2	3	0	100	66.6667	83.3333	LOC110491717	Body	NA	NA	NA	NA	4006	22377049	22446836	+	NA	island14815	22380573	22381707	0.0123594	0.00275251	0.00274797	0.00224111	0.0639446	0.000689151	0.000619386	0	0.000737469	0.00673288	0.0353388	1.37948	1	1	0.884514
NC_035079.1	49666685	1	2	4	0	1	2	2	0	5	0	4	0	3	0	3	0	66.6667	100	83.3333	LOC110504152	Body	NA	NA	NA	NA	4020	49662665	49711822	+	NA	out			0.103523	0.115276	0.0530564	0.0795406	1.13302	0.0978365	0.0729837	0.100977	0.103649	1.20487	1.16895	-1.28098	1	1	1.04378
NC_035078.1	54372654	2	1	2	0	1	2	1	1	0	4	0	3	2	0	0	3	60	16.6667	38.3333	LOC110494952	Body	NA	NA	NA	NA	4041	54356112	54376695	-	NA	out			0.0775211	0.0163312	0.0130434	0.315327	1.36406	0.023365	0.0356994	0.0294737	0.0225028	0.361182	0.86262	2.56764	0.453436	1	0.154307
NC_035085.1	1081777	3	0	0	3	5	0	0	3	4	0	5	1	4	0	8	0	57.1429	95.4545	76.2987	abcg2	Body	NA	NA	NA	NA	4054	1077150	1085831	-	NA	out			0.283141	0.204659	0.212053	0.391816	3.56347	0.0941725	0.0248939	0.101642	0.165983	1.21221	2.38784	2.26058	0.0968168	0.872903	1.64902
NC_035098.1	16382861	5	0	4	0	6	0	5	0	2	0	4	1	3	1	2	3	100	68.75	84.375	LOC110501503	Body	NA	NA	NA	NA	4057	16380667	16386918	-	NA	out			0.28972	0.153625	0.0736183	0.331467	2.72099	0.292321	0.359523	0.467551	0.304584	4.58045	3.65072	-2.03051	0.0621369	0.671888	1.38015
NC_035077.1	62119946	0	6	2	2	0	6	4	3	0	6	0	4	0	4	0	5	26.087	0	13.0435	LOC110532572	Body	NA	NA	NA	NA	4058	62115888	62121864	+	NA	out			0.0144309	0	0	0.00654184	0.0656261	0	0	0	0.00861076	0.0257425	0.0456843	1.19866	1	1	0.168955
NC_035079.1	70160914	5	2	5	1	3	1	3	2	4	0	5	0	4	0	6	0	72.7273	100	86.3637	LOC110520441	Body	NA	NA	NA	NA	4059	70156855	70206110	+	NA	out			0.0148846	0.0126746	0.00856558	0.0158765	0.168539	0.00292926	0.00702058	0.00671838	0.00835902	0.0798704	0.124205	1.29428	1	1	0.15066
NC_035081.1	33542931	5	0	8	0	3	0	6	0	3	0	1	3	2	1	3	1	100	64.2857	82.1429	LOC110523722	Body	NA	NA	NA	NA	4069	33538862	33608107	+	NA	out			0.285245	0.229553	0.0731143	0.297577	2.83359	0.210447	0.305875	0.124252	0.150878	2.6175	2.72555	-1.13626	0.832162	1	0.750692
NC_035091.1	3525554	6	0	2	1	8	0	3	1	4	1	2	6	3	3	6	1	90.4762	57.6923	74.0842	LOC110490886	Body	NA	NA	NA	NA	4077	3521477	3564852	+	NA	out			0.0139196	0.0143927	0.00795823	0.00721147	0.140533	0.00110878	0.00498268	0.00381456	0.00118652	0.0363014	0.0884172	1.52221	1	1	0.0426911
NC_035083.1	15681689	4	0	3	1	2	1	4	1	3	2	0	5	1	2	1	3	81.25	29.4118	55.3309	sts	Body	NA	NA	NA	NA	4079	15677610	15691004	+	NA	out			0.0965887	0.222279	0.146033	0.198495	2.17505	0.0861715	0.0709941	0.164699	0.130635	1.43083	1.80294	1.21253	0.790805	1	0.838018
NC_035098.1	12513766	5	1	1	4	6	0	4	2	3	0	5	0	5	0	4	0	69.5652	100	84.7826	LOC110501420	Body	NA	NA	NA	NA	4086	12509680	12527922	+	NA	out			0.302595	0.2843	0.132455	0.360078	3.47925	0.216179	0.180078	0.432327	0.253905	3.43349	3.45637	-1.21233	0.701843	1	0.374609
NC_035078.1	23723193	2	2	2	0	7	0	3	0	0	4	3	2	0	5	2	1	87.5	29.4118	58.4559	LOC110489280	Body	NA	NA	NA	NA	4094	23719099	23759731	+	NA	out			0.0329026	0.0130006	0.00188788	0.0288686	0.242817	0.0118363	0.00425523	0.0108588	0.00379985	0.0995183	0.171168	1.45813	1	1	0.610801
NC_035078.1	23723194	3	3	7	1	5	0	1	2	0	5	3	1	0	8	4	2	72.7273	30.4348	51.581	LOC110489280	Body	NA	NA	NA	NA	4095	23719099	23759731	+	NA	out			0.0329026	0.0130006	0.00188788	0.0288686	0.242817	0.0118363	0.00425523	0.0108588	0.00379985	0.0995183	0.171168	1.45813	1	1	0.669138
NC_035084.1	9024846	4	1	2	2	3	2	0	1	2	1	0	4	0	4	0	3	60	14.2857	37.1429	LOC110529373	Body	NA	NA	NA	NA	4111	9020735	9028556	+	NA	out			2.85601	0.988457	0.701199	1.45965	19.1928	0.584118	0.663141	0.853179	0.638232	8.80307	13.9979	1.7005	0.106525	0.93197	1.58041
NC_035086.1	50207650	0	5	0	6	3	3	6	3	0	5	0	5	0	7	0	4	34.6154	0	17.3077	LOC110534935	Body	NA	NA	NA	NA	4117	50204347	50211767	-	NA	out			0.00581146	0	0.0103369	0	0.0556141	0	0.0116496	0	0	0.0408129	0.0482135	1.02721	1	1	0.00810407
NC_035095.1	15029930	4	0	3	0	4	0	2	0	1	2	1	1	3	3	2	1	100	50	75	LOC110497457	Body	NA	NA	NA	NA	4136	15029543	15034066	-	NA	out			0.467112	0	1.81432	0.0777863	8.31661	0	0	0	0	0	4.1583	67.3199	0.000154991	0.00864554	2.02452
NC_035080.1	42024491	3	2	6	0	5	2	4	3	4	0	6	0	4	0	7	0	72	100	86	LOC110521920	Body	NA	NA	NA	NA	4138	42020353	42033087	+	NA	out			0.2506	0.233799	0.307202	0.28861	3.56657	0.200158	0.22402	0.45474	0.274811	3.66271	3.61464	-1.26008	0.711836	1	0.526764
NC_035086.1	58174310	3	0	3	0	3	0	4	0	3	5	4	2	2	3	4	1	100	54.1667	77.0833	LOC110534629	Body	NA	NA	NA	NA	4210	58170100	58189486	+	NA	island10001	58173967	58174570	0.1179	0.0718352	0.16025	0.203701	1.83672	0.081865	0.0445925	0.102415	0.0796407	0.983312	1.41001	1.45814	0.549256	1	0.0951874
NC_035092.1	18227125	2	0	6	0	6	0	7	0	2	0	1	3	2	1	4	1	100	64.2857	82.1429	cluap1	Body	NA	NA	NA	NA	4211	18222914	18253290	+	NA	out			0.435854	0.357284	0.546722	0.489127	6.05167	0.215322	0.202062	0.259635	0.315132	3.16983	4.61075	1.52731	0.257257	1	2.76338
NC_035086.1	58174311	3	0	5	0	4	0	3	1	2	1	1	4	1	4	1	2	93.75	31.25	62.5	LOC110534629	Body	NA	NA	NA	NA	4211	58170100	58189486	+	NA	island10001	58173967	58174570	0.1179	0.0718352	0.16025	0.203701	1.83672	0.081865	0.0445925	0.102415	0.0796407	0.983312	1.41001	1.45814	0.549256	1	0.957534
NC_035086.1	58174312	3	0	3	0	3	0	4	0	6	2	2	4	3	2	3	2	100	58.3333	79.1667	LOC110534629	Body	NA	NA	NA	NA	4212	58170100	58189486	+	NA	island10001	58173967	58174570	0.1179	0.0718352	0.16025	0.203701	1.83672	0.081865	0.0445925	0.102415	0.0796407	0.983312	1.41001	1.45814	0.549256	1	0.470685
NC_035086.1	58174313	3	0	5	0	4	0	4	0	2	1	3	2	1	4	1	2	100	43.75	71.875	LOC110534629	Body	NA	NA	NA	NA	4213	58170100	58189486	+	NA	island10001	58173967	58174570	0.1179	0.0718352	0.16025	0.203701	1.83672	0.081865	0.0445925	0.102415	0.0796407	0.983312	1.41001	1.45814	0.549256	1	0.827601
NC_035090.1	28430139	4	0	4	0	3	0	6	0	3	0	1	2	1	2	3	1	100	61.5385	80.7692	LOC110487595	Body	NA	NA	NA	NA	4215	28425924	28465614	+	NA	out			0.0130388	0.0120992	0.00386537	0.00197025	0.0985979	0.0290813	0.00217811	0.0111166	0.00518672	0.156176	0.127387	-1.39929	1	1	0.127232
NC_035086.1	58174320	3	0	3	0	3	0	4	0	5	3	3	3	3	2	4	1	100	62.5	81.25	LOC110534629	Body	NA	NA	NA	NA	4220	58170100	58189486	+	NA	island10001	58173967	58174570	0.1179	0.0718352	0.16025	0.203701	1.83672	0.081865	0.0445925	0.102415	0.0796407	0.983312	1.41001	1.45814	0.549256	1	0.142787
NC_035086.1	58174321	2	1	4	1	4	0	4	0	2	1	1	4	1	4	1	2	87.5	31.25	59.375	LOC110534629	Body	NA	NA	NA	NA	4221	58170100	58189486	+	NA	island10001	58173967	58174570	0.1179	0.0718352	0.16025	0.203701	1.83672	0.081865	0.0445925	0.102415	0.0796407	0.983312	1.41001	1.45814	0.549256	1	1.98253
NC_035078.1	12047888	0	4	0	2	1	1	0	3	2	1	0	2	3	1	0	4	9.09091	38.4615	23.7762	LOC110485162	Body	NA	NA	NA	NA	4225	12046358	12052113	-	NA	out			0.0074925	0.100118	0.039981	0.013586	0.527891	0.0584888	0.0300387	0.0479095	0.0625895	0.636981	0.582436	-1.39014	1	1	0.311149
NC_035078.1	46280459	3	0	0	0	7	2	2	3	0	4	4	1	1	5	1	10	70.5882	23.0769	46.8325	LOC110501755	Body	NA	NA	NA	NA	4232	46276902	46284691	-	NA	out			0.0332171	0	0	0	0.102014	0	0	0	0	0	0.0510072	1.73796	1	1	0.315063
NC_035086.1	58174334	3	0	3	0	4	0	5	0	6	1	3	4	2	3	4	1	100	62.5	81.25	LOC110534629	Body	NA	NA	NA	NA	4234	58170100	58189486	+	NA	island10001	58173967	58174570	0.1179	0.0718352	0.16025	0.203701	1.83672	0.081865	0.0445925	0.102415	0.0796407	0.983312	1.41001	1.45814	0.549256	1	0.79596
NC_035088.1	55327633	3	2	4	0	3	2	5	0	3	3	1	5	0	6	2	1	78.9474	28.5714	53.7594	LOC110538919	Body	NA	NA	NA	NA	4235	55323398	55557637	+	NA	out			0.0195161	0.00758561	0.00360234	0.00634316	0.117591	0.0174523	0.0110722	0.00423822	0.0127436	0.14939	0.13349	-1.26261	1	1	0.133825
NC_035086.1	58174341	3	0	2	1	3	1	4	1	2	5	2	6	1	4	3	2	80	32	56	LOC110534629	Body	NA	NA	NA	NA	4241	58170100	58189486	+	NA	island10001	58173967	58174570	0.1179	0.0718352	0.16025	0.203701	1.83672	0.081865	0.0445925	0.102415	0.0796407	0.983312	1.41001	1.45814	0.549256	1	2.32993
NC_035086.1	58174342	2	0	4	1	3	3	4	0	1	7	1	7	0	5	1	5	76.4706	11.1111	43.7909	LOC110534629	Body	NA	NA	NA	NA	4242	58170100	58189486	+	NA	island10001	58173967	58174570	0.1179	0.0718352	0.16025	0.203701	1.83672	0.081865	0.0445925	0.102415	0.0796407	0.983312	1.41001	1.45814	0.549256	1	1.6015
NC_035086.1	58174359	2	0	5	0	6	0	4	0	3	4	3	5	2	3	5	1	100	50	75	LOC110534629	Body	NA	NA	NA	NA	4259	58170100	58189486	+	NA	island10001	58173967	58174570	0.1179	0.0718352	0.16025	0.203701	1.83672	0.081865	0.0445925	0.102415	0.0796407	0.983312	1.41001	1.45814	0.549256	1	0.560116
NC_035081.1	33365047	4	0	5	0	5	0	3	0	2	2	4	1	1	2	3	0	100	66.6667	83.3333	LOC110523714	Body	NA	NA	NA	NA	4273	33360774	33366252	+	NA	out			0.0078713	0.00876493	0	0	0.0517125	0	0	0	0	0	0.0258562	1.37409	1	1	1.42937
NC_035086.1	57258257	1	3	1	4	2	3	0	8	3	0	3	0	5	2	3	1	18.1818	82.3529	50.2674	LOC110534434	Body	NA	NA	NA	NA	4281	57256306	57262538	-	NA	out			0.0207574	0	0	0	0.0637488	0	0	0	0	0	0.0318744	1.46115	1	1	0.825723
NC_035093.1	27038121	3	2	3	2	1	3	5	0	3	0	5	1	6	0	4	0	63.1579	94.7368	78.9474	LOC110493898	Body	NA	NA	NA	NA	4311	27033242	27042432	-	NA	out			0.0609998	0.1254	0.00417312	0.0170169	0.652005	0.0156983	0.0752488	0.030004	0.229586	1.09419	0.873099	-1.88724	0.453436	1	0.226002
NC_035089.1	44980562	3	2	0	0	4	3	4	3	0	3	1	7	0	4	2	0	57.8947	17.6471	37.7709	LOC110486629	Body	NA	NA	NA	NA	4335	44976227	44988869	+	NA	out			0.109156	0.0227904	0.0576404	0.0804093	0.879322	0.095101	0.0273516	0.0741602	0.0692027	0.851787	0.865554	-1.17121	1	1	0.742537
NC_035085.1	33786412	0	1	1	2	0	4	0	4	5	0	3	1	1	1	3	1	8.33333	80	44.1667	LOC110531177	Body	NA	NA	NA	NA	4348	33751368	33790760	-	FirstExon	out			0.0240853	0.015848	0.00194731	0.0138961	0.176136	0.00610444	0	0.00140008	0.00522595	0.0407346	0.108435	1.66671	1	1	1.18238
NC_035077.1	75997592	7	0	8	0	4	1	4	1	0	3	3	2	2	2	1	1	92	42.8571	67.4286	LOC110532732	Body	NA	NA	NA	NA	4350	75996300	76001942	-	NA	out			1.34509	0.885061	0.747663	1.0255	12.9834	1.33809	1.12603	1.6029	1.77848	18.6746	15.829	-1.77537	0.0302522	0.421104	1.60539
NC_035100.1	3636983	3	1	5	0	4	0	2	0	1	1	2	1	0	4	1	2	93.3333	33.3333	63.3333	LOC110503545	Body	NA	NA	NA	NA	4361	3614511	3641344	-	NA	out			0.339113	0.221915	0.275864	0.426939	4.13711	0.245545	0.260959	0.355577	0.368248	3.92771	4.03241	-1.16881	0.861016	1	1.30911
NC_035099.1	8932534	0	1	4	0	3	0	3	0	4	2	1	3	1	2	1	1	90.9091	46.6667	68.7879	LOC110502401	Body	NA	NA	NA	NA	4400	8928239	8936934	-	NA	out			0.0297563	0.0165673	0.013232	0.00899277	0.221072	0.0331839	0	0	0	0.113552	0.167312	1.28931	1	1	0.898869
NC_035083.1	1183972	2	0	3	1	3	3	2	1	3	0	2	0	6	0	6	0	66.6667	100	83.3333	LOC110528833	Body	NA	NA	NA	NA	4411	1179561	1190076	+	NA	out			0.184548	0.182667	0.116714	0.137573	2.01519	0.23782	0.152087	0.335662	0.298541	3.25141	2.6333	-1.93159	0.19013	1	4.49454
NC_035077.1	45209129	2	1	0	5	0	2	1	4	3	1	3	1	0	2	3	0	20	69.2308	44.6154	LOC110524349	Body	NA	NA	NA	NA	4412	45204717	45214166	+	NA	out			0.00456369	0.0152454	0	0.00827526	0.0888677	0	0.0091483	0	0	0.03205	0.0604588	1.27674	1	1	0.48176
NC_035089.1	41352275	3	0	2	2	2	0	1	4	4	0	1	0	4	0	4	0	57.1429	100	78.5714	LOC110486510	Body	NA	NA	NA	NA	4421	41347854	41354421	+	NA	out			1.37234	0.950518	0.548931	1.32161	13.5111	1.58167	1.49395	2.51919	2.06869	24.428	18.9695	-2.25953	0.00175501	0.0556583	1.95984
NC_035089.1	41352276	2	1	1	4	2	1	1	1	5	0	4	0	2	0	3	0	46.1538	100	73.0769	LOC110486510	Body	NA	NA	NA	NA	4422	41347854	41354421	+	NA	out			1.37234	0.950518	0.548931	1.32161	13.5111	1.58167	1.49395	2.51919	2.06869	24.428	18.9695	-2.25953	0.00175501	0.0556583	0.67129
NC_035092.1	29706361	3	5	1	3	8	2	0	6	5	1	5	0	4	0	2	4	42.8571	76.1905	59.5238	LOC110491830	Body	NA	NA	NA	NA	4423	29700203	29710784	-	NA	out			5.5875	4.8377	4.65394	5.15454	66.1512	10.9624	11.2251	11.2475	12.7621	148.911	107.531	-2.79624	9.03e-07	0.000146227	0.303778
NC_035105.1	2728860	2	5	0	5	1	6	3	6	5	0	4	2	3	4	4	3	21.4286	64	42.7143	LOC110509523	Body	NA	NA	NA	NA	4427	2724433	2747098	+	NA	out			0.353904	0.292384	0.3249	0.389867	4.46236	0.3395	0.348994	0.401496	0.508625	5.11579	4.78908	-1.40521	0.349608	1	1.47098
NC_035094.1	15956473	1	4	0	5	0	9	0	4	4	3	2	5	0	4	4	0	4.34783	45.4545	24.9012	LOC110495837	Body	NA	NA	NA	NA	4428	15913260	15960901	-	NA	out			0.149363	0.0645119	0.198852	0.560549	3.21362	0.014133	0.0743988	0.0613562	0.0270069	0.574785	1.8942	3.94507	0.0357387	0.469355	1.43002
NC_035084.1	38377570	5	0	3	0	5	0	3	0	3	1	2	3	2	1	5	1	100	66.6667	83.3333	asap1	Body	NA	NA	NA	NA	4430	38373140	38407204	+	NA	out			0.0126602	0.0140975	0.00562969	0.00573911	0.122435	0.00847106	0.00507567	0.00809532	0.00151083	0.0756997	0.0990671	1.12424	1	1	0.273866
NC_035091.1	8620770	1	5	0	8	0	8	0	4	0	4	5	2	2	3	4	4	3.84615	45.8333	24.8397	LOC110489587	Body	NA	NA	NA	NA	4432	8616338	8642115	+	NA	out			0	0	0	0	0	0	0	0	0	0	0	-1	1	1	#DIV/0!
NC_035078.1	41106515	2	1	5	1	0	4	2	4	4	0	6	0	4	0	3	1	47.3684	94.4444	70.9064	LOC110492018	Body	NA	NA	NA	NA	4446	41106298	41110961	-	NA	out			1.34078	1.32825	0.624998	2.0288	17.1822	3.60915	2.61356	4.91934	3.96151	48.1853	32.6838	-3.51549	5.85e-07	0.000100961	1.18011
NC_035093.1	19315252	2	3	2	3	2	3	2	1	0	4	0	2	0	3	0	5	44.4444	0	22.2222	LOC110493767	Body	NA	NA	NA	NA	4450	19310802	19343047	+	NA	out			0.276849	0.545074	0.358025	0.372259	5.08331	0.308738	0.353892	0.254849	0.397418	4.25297	4.66814	-1.03269	1	1	0.924829
NC_035094.1	26116315	5	0	4	2	3	2	3	3	1	4	2	5	1	3	2	2	68.1818	30	49.0909	LOC110496033	Body	NA	NA	NA	NA	4458	26111857	26167283	+	NA	out			0.0723618	0.0719129	0.0297557	0.0747769	0.800437	0.0746229	0.0475719	0.0656742	0.0844976	0.872686	0.836562	-1.29717	1	1	0.00820063
NC_035088.1	41072979	6	2	3	3	8	1	8	1	0	6	1	7	4	0	2	4	78.125	29.1667	53.6458	LOC110537663	Body	NA	NA	NA	NA	4482	41068497	41129835	+	NA	out			0.0787461	0.0688963	0.0218854	0.0573705	0.72512	0.0674306	0.0366445	0.0746301	0.0604116	0.764793	0.744957	-1.25578	1	1	0.56702
NC_035093.1	26787785	5	0	6	0	7	0	1	1	3	1	1	3	4	1	0	4	95	47.0588	71.0294	LOC110493895	Body	NA	NA	NA	NA	4493	26775127	26792278	-	NA	out			0.0150864	0.0055997	0	0.0113983	0.10105	0.00841205	0.0126008	0.0096467	0.0210043	0.164817	0.132933	-1.42963	1	1	2.88751
NC_035085.1	58137974	6	0	7	0	4	0	4	0	3	2	2	7	2	2	3	3	100	41.6667	70.8333	LOC110532694	Body	NA	NA	NA	NA	4496	58133478	58156186	+	NA	out			0.414006	0.406025	0.097961	0.158407	3.42099	0.133425	0.0609108	0.0995768	0.244766	1.70201	2.5615	1.58678	0.504264	1	4.47926
NC_035085.1	58137982	5	1	5	2	4	0	4	0	2	3	1	8	2	2	3	3	85.7143	33.3333	59.5238	LOC110532694	Body	NA	NA	NA	NA	4504	58133478	58156186	+	NA	out			0.414006	0.406025	0.097961	0.158407	3.42099	0.133425	0.0609108	0.0995768	0.244766	1.70201	2.5615	1.58678	0.504264	1	3.08385
NC_035077.1	13381573	3	0	4	1	4	0	6	0	2	3	5	3	3	0	4	1	94.4444	66.6667	80.5556	LOC110493215	Body	NA	NA	NA	NA	4520	13336454	13386093	-	NA	out			1.99214	0.819411	1.23086	0.772717	15.7064	0.374951	0.253398	0.448871	0.393982	4.70233	10.2043	2.67728	0.0037926	0.0980024	0.29439
NC_035099.1	18569432	1	3	2	1	1	4	2	2	0	5	0	3	0	4	0	7	37.5	0	18.75	LOC110502548	Body	NA	NA	NA	NA	4533	18568334	18573965	-	NA	out			0	0	0	0	0	0	0	0	0.0274147	0.0819581	0.0409791	-1.73327	1	1	0.891133
NC_035077.1	19288072	4	0	5	0	4	0	4	0	2	2	5	2	2	0	3	1	100	70.5882	85.2941	LOC110509695	Body	NA	NA	NA	NA	4543	19279500	19292615	-	NA	out			0.180846	0.0915353	0.350916	0.202717	2.78533	0.143007	0.125235	0.185022	0.172654	2.00225	2.39379	1.11828	1	1	0.258084
NC_035082.1	40371257	4	0	3	1	4	0	4	0	2	2	1	3	3	1	3	1	93.75	56.25	75	LOC110526004	Body	NA	NA	NA	NA	4547	40361360	40375804	-	NA	out			4.88144	8.97295	8.2658	4.78302	88.9613	1.47163	1.85232	2.35199	2.91804	27.3419	58.1516	2.73728	0.000378598	0.0173067	1.80737
NC_035104.1	31004262	6	0	4	2	4	0	8	0	2	2	4	3	2	1	4	0	91.6667	66.6667	79.1667	LOC110508956	Body	NA	NA	NA	NA	4547	30999715	31009773	+	NA	island23235	31003773	31004417	0.240094	0.200514	0.205903	0.373164	3.33502	0.286874	0.219158	0.405741	0.450249	4.31913	3.82707	-1.57785	0.28246	1	0.0139821
NC_035078.1	42262585	3	1	2	1	0	5	5	1	0	4	0	5	0	4	0	2	55.5556	0	27.7778	c2h11orf16	Body	NA	NA	NA	NA	4560	42258132	42267145	-	NA	out			0.00956886	0.0106552	0.00851012	0.0130133	0.136341	0	0	0	0.0114192	0.0341386	0.0852398	1.52156	1	1	2.05916
NC_035078.1	42262584	2	2	1	3	0	3	5	0	0	5	1	5	0	3	0	5	50	5.26316	27.6316	c2h11orf16	Body	NA	NA	NA	NA	4561	42258132	42267145	-	NA	out			0.00956886	0.0106552	0.00851012	0.0130133	0.136341	0	0	0	0.0114192	0.0341386	0.0852398	1.52156	1	1	1.46236
NC_035077.1	19288053	4	0	5	0	4	0	4	0	2	2	4	3	2	0	3	1	100	64.7059	82.3529	LOC110509695	Body	NA	NA	NA	NA	4562	19279500	19292615	-	NA	out			0.180846	0.0915353	0.350916	0.202717	2.78533	0.143007	0.125235	0.185022	0.172654	2.00225	2.39379	1.11828	1	1	0.0473938
NC_035100.1	13989017	5	0	1	5	5	0	1	3	1	4	0	8	0	6	2	1	60	13.6364	36.8182	LOC110503344	Body	NA	NA	NA	NA	4568	13984449	14016373	+	NA	out			0.805125	0.870959	0.675194	0.835289	10.3965	0.361556	0.446812	0.518278	0.660964	6.34157	8.36903	1.3247	0.377775	1	1.08764
NC_035077.1	19288037	4	0	5	0	4	0	4	0	2	2	3	4	2	0	3	1	100	58.8235	79.4117	LOC110509695	Body	NA	NA	NA	NA	4578	19279500	19292615	-	NA	out			0.180846	0.0915353	0.350916	0.202717	2.78533	0.143007	0.125235	0.185022	0.172654	2.00225	2.39379	1.11828	1	1	0.192485
NC_035082.1	1648941	3	0	2	0	3	0	3	0	3	1	4	2	3	2	3	3	100	61.9048	80.9524	LOC110525064	Body	NA	NA	NA	NA	4582	1644359	1650064	+	NA	out			0.0529071	0.0168325	0.00672189	0.0822304	0.507753	0.0252863	0.00757548	0	0.00901971	0.140032	0.323893	2.07414	1	1	0.214332
NC_035088.1	64930002	4	5	1	3	1	3	4	2	3	0	2	1	4	0	3	0	43.4783	92.3077	67.893	LOC110538115	Body	NA	NA	NA	NA	4583	64924753	64934585	-	NA	out			0.302629	0.327219	0.210635	0.298235	3.69842	0.254339	0.162651	0.190706	0.277405	2.8446	3.27151	1.0493	1	1	0.275008
NC_035082.1	1648943	3	0	2	0	3	0	3	0	3	1	4	2	3	2	3	3	100	61.9048	80.9524	LOC110525064	Body	NA	NA	NA	NA	4584	1644359	1650064	+	NA	out			0.0529071	0.0168325	0.00672189	0.0822304	0.507753	0.0252863	0.00757548	0	0.00901971	0.140032	0.323893	2.07414	1	1	0.214332
NC_035083.1	58536635	5	3	3	3	8	1	6	0	4	0	5	0	5	0	4	0	75.8621	100	87.931	LOC110528317	Body	NA	NA	NA	NA	4585	58532050	58543179	+	NA	out			0.356484	0.211422	0.217104	0.491831	4.15417	0.146919	0.147581	0.19326	0.379178	2.73619	3.44518	1.21856	0.701843	1	0.361086
NC_035078.1	42262558	4	0	3	0	4	1	6	0	1	3	0	5	2	2	2	0	94.4444	33.3333	63.8889	c2h11orf16	Body	NA	NA	NA	NA	4587	42258132	42267145	-	NA	out			0.00956886	0.0106552	0.00851012	0.0130133	0.136341	0	0	0	0.0114192	0.0341386	0.0852398	1.52156	1	1	3.05983
NC_035078.1	42262557	4	0	4	0	3	0	5	0	3	2	1	5	1	2	5	0	100	52.6316	76.3158	c2h11orf16	Body	NA	NA	NA	NA	4588	42258132	42267145	-	NA	out			0.00956886	0.0106552	0.00851012	0.0130133	0.136341	0	0	0	0.0114192	0.0341386	0.0852398	1.52156	1	1	4.81612
NC_035082.1	20531745	0	4	0	3	4	1	3	1	4	0	2	2	3	0	3	0	43.75	85.7143	64.7321	LOC110525558	Body	NA	NA	NA	NA	4588	20519453	20536333	-	NA	island5554	20531142	20531919	0.0178833	0.0056896	0	0.0138975	0.118062	0	0	0	0.00304878	0.00911455	0.0635884	1.71425	1	1	1.71886
NC_035093.1	11648410	3	1	1	5	1	6	1	7	3	0	3	2	5	0	2	0	24	86.6667	55.3334	LOC110493552	Body	NA	NA	NA	NA	4594	11643816	11656990	+	NA	out			0	0	0	0	0	0	0	0	0	0	0	-1	1	1	#DIV/0!
NC_035078.1	42262550	4	0	3	0	5	0	6	0	2	2	1	4	2	2	2	0	100	46.6667	73.3333	c2h11orf16	Body	NA	NA	NA	NA	4595	42258132	42267145	-	NA	out			0.00956886	0.0106552	0.00851012	0.0130133	0.136341	0	0	0	0.0114192	0.0341386	0.0852398	1.52156	1	1	2.37221
NC_035078.1	42262549	4	0	4	0	3	0	5	0	2	3	0	6	1	2	5	0	100	42.1053	71.0526	c2h11orf16	Body	NA	NA	NA	NA	4596	42258132	42267145	-	NA	out			0.00956886	0.0106552	0.00851012	0.0130133	0.136341	0	0	0	0.0114192	0.0341386	0.0852398	1.52156	1	1	6.90364
NC_035078.1	42262542	4	0	3	0	5	0	6	0	1	3	0	5	2	2	2	0	100	33.3333	66.6667	c2h11orf16	Body	NA	NA	NA	NA	4603	42258132	42267145	-	NA	out			0.00956886	0.0106552	0.00851012	0.0130133	0.136341	0	0	0	0.0114192	0.0341386	0.0852398	1.52156	1	1	2.83614
NC_035090.1	1219399	8	0	7	0	9	1	7	0	2	4	4	5	6	5	8	4	96.875	52.6316	74.7533	otud6b	Body	NA	NA	NA	NA	4603	1217514	1224002	-	NA	out			1.24948	0.932487	1.259	1.37385	15.8415	1.03764	1.0525	1.07944	1.19763	14.0738	14.9576	-1.10072	0.754605	1	1.56797
NC_035078.1	42262541	4	0	4	0	3	0	5	0	2	3	1	5	1	2	5	0	100	47.3684	73.6842	c2h11orf16	Body	NA	NA	NA	NA	4604	42258132	42267145	-	NA	out			0.00956886	0.0106552	0.00851012	0.0130133	0.136341	0	0	0	0.0114192	0.0341386	0.0852398	1.52156	1	1	8.45272
NC_035078.1	42262533	4	0	3	1	3	0	5	0	2	3	0	6	1	2	5	0	93.75	42.1053	67.9276	c2h11orf16	Body	NA	NA	NA	NA	4612	42258132	42267145	-	NA	out			0.00956886	0.0106552	0.00851012	0.0130133	0.136341	0	0	0	0.0114192	0.0341386	0.0852398	1.52156	1	1	5.35274
NC_035081.1	19931226	4	0	4	0	3	0	4	0	3	3	2	2	2	1	2	1	100	56.25	78.125	LOC110523451	Body	NA	NA	NA	NA	4616	19926610	20001807	+	NA	out			0.127319	0.0932388	0.0826289	0.176789	1.56165	0.0748298	0.0701287	0.0799452	0.112244	1.07841	1.32003	1.15474	1	1	1.74427
NC_035094.1	27197016	6	0	3	0	6	1	7	0	2	4	5	1	4	2	3	3	95.6522	58.3333	76.9928	dpy19l4	Body	NA	NA	NA	NA	4618	27192398	27199643	+	NA	out			1.20227	1.42492	1.23333	1.71598	18.2642	1.30093	1.52119	1.43859	1.44896	18.4512	18.3577	-1.25958	0.37049	1	0.509424
NC_035088.1	58540013	2	2	0	4	0	5	3	0	6	0	5	0	4	0	5	0	31.25	100	65.625	LOC110537919	Body	NA	NA	NA	NA	4624	58532142	58544637	-	NA	out			0.317515	0.222898	0.316147	0.456841	4.31844	0.246323	0.217927	0.220684	0.263593	3.05994	3.68919	1.13599	1	1	0.569265
NC_035087.1	62391582	4	0	4	0	4	0	4	0	5	0	5	1	1	2	1	3	100	66.6667	83.3333	LOC110536243	Body	NA	NA	NA	NA	4655	62386927	62430707	+	NA	out			0.41471	0.282998	0.346047	0.258997	4.27063	0.192242	0.130326	0.246912	0.284482	2.70952	3.49008	1.26369	0.701843	1	0.492935
NC_035083.1	40335312	3	3	7	0	7	1	4	0	1	5	3	3	0	3	4	2	84	38.0952	61.0476	LOC110527936	Body	NA	NA	NA	NA	4659	40330653	40339735	+	NA	out			0.0712213	0.343664	0.122459	0.0559625	1.92817	0.238275	0.176082	0.285391	1.00859	5.30817	3.61817	-3.16543	0.0169746	0.284443	0.0715546
NC_035092.1	44970349	6	0	4	2	0	4	3	0	0	3	0	0	0	5	2	4	68.4211	14.2857	41.3534	LOC110492168	Body	NA	NA	NA	NA	4681	44951166	44975030	-	NA	out			0.547557	0.261596	1.0543	0.930615	9.38647	0.215634	0.150335	0.161774	0.269571	2.55834	5.9724	2.91648	0.0104653	0.206363	0.399836
NC_035082.1	7220162	0	4	0	3	1	7	1	3	1	2	7	2	0	2	3	0	10.5263	64.7059	37.6161	LOC110525234	Body	NA	NA	NA	NA	4687	7041024	7224849	-	NA	out			0.0248683	0.0227281	0.00918056	0.0189307	0.242982	0.00994196	0.0225739	0.019802	0.0764329	0.401325	0.322154	-1.66463	1	1	0.662029
NC_035102.1	13364020	4	1	2	2	1	1	1	4	5	0	3	0	1	1	4	0	50	92.8571	71.4286	LOC110506427	Body	NA	NA	NA	NA	4701	13359833	13368721	-	NA	out			0.0921825	0.091843	0.0949277	0.158355	1.43425	0.351686	0.184788	0.310234	0.138958	3.20184	2.31805	-2.60675	0.0640397	0.679403	0.554504
NC_035105.1	18880937	6	2	4	1	0	2	6	1	2	2	0	5	1	3	0	6	72.7273	15.7895	44.2584	LOC110509783	Body	NA	NA	NA	NA	4705	18876232	18891989	+	NA	out			0.145052	0.152377	0.129002	0.223318	2.12289	0.149551	0.085036	0.122501	0.199229	1.77471	1.9488	-1.03187	1	1	1.3164
NC_035088.1	67418973	4	0	3	2	1	1	6	0	3	2	1	3	1	2	0	2	82.3529	35.7143	59.0336	LOC110538196	Body	NA	NA	NA	NA	4713	67401867	67423686	-	NA	out			3.83833	3.33652	2.78083	5.75757	51.1833	3.93881	3.5262	4.19085	4.11355	50.7683	50.9758	-1.25338	0.31277	1	1.90474
NC_035083.1	65824132	3	2	3	4	2	1	5	0	3	0	6	0	6	0	4	0	65	100	82.5	LOC110528476	Body	NA	NA	NA	NA	4716	65487529	65828848	-	NA	out			0.113212	0.0883584	0.0881003	0.123836	1.35051	0.0787672	0.0555962	0.148177	0.0811232	1.1537	1.25211	-1.05136	1	1	0.606821
NC_035102.1	13364004	4	2	3	1	1	1	1	4	5	0	3	0	2	0	4	0	52.9412	100	76.4706	LOC110506427	Body	NA	NA	NA	NA	4717	13359833	13368721	-	NA	out			0.0921825	0.091843	0.0949277	0.158355	1.43425	0.351686	0.184788	0.310234	0.138958	3.20184	2.31805	-2.60675	0.0640397	0.679403	0.73394
NC_035100.1	35685930	4	1	4	0	6	0	4	0	2	1	5	2	3	2	2	3	94.7368	60	77.3684	LOC110503238	Body	NA	NA	NA	NA	4725	35685158	35690655	-	NA	out			0.0156882	0.0262039	0	0.0142236	0.176837	0	0.00786208	0.0300946	0.00936095	0.146288	0.161562	-1.01301	1	1	0.34807
NC_035101.1	80478724	2	4	2	3	2	4	1	5	4	2	2	1	6	0	5	0	30.4348	85	57.7174	LOC110505964	Body	NA	NA	NA	NA	4730	80449797	80483454	-	NA	out			0.00896928	0.00856077	0.00455822	0.0209106	0.139202	0.00571567	0.00128426	0.00491593	0.0030582	0.0480258	0.093614	1.40377	1	1	1.45637
NC_035101.1	28401499	0	3	0	4	1	4	0	3	2	2	3	2	6	1	1	2	6.66667	63.1579	34.9123	LOC110505056	Body	NA	NA	NA	NA	4740	28396759	28485737	+	NA	out			0.187573	0.245569	0.206046	0.212248	2.7917	0.204855	0.175373	0.223145	0.29846	2.88062	2.83616	-1.26307	0.67831	1	0.310315
NC_035086.1	11026827	3	0	5	0	4	0	2	0	1	5	2	0	3	1	2	2	100	50	75	LOC110533387	Body	NA	NA	NA	NA	4741	11022086	11038825	+	NA	out			0.182916	0.160651	0.181007	0.221897	2.45054	0.112048	0.0929585	0.148262	0.150649	1.60659	2.02856	1.21809	0.803917	1	0.88999
NC_035079.1	24526250	3	0	3	0	3	0	7	0	2	0	2	1	1	3	3	0	100	66.6667	83.3333	LOC110513266	Body	NA	NA	NA	NA	4751	24519928	24531001	-	NA	out			0.0194721	0	0.0103906	0.0105925	0.132264	0.00868602	0	0.0149413	0.00464751	0.0886765	0.11047	1.0911	1	1	0.109537
NC_035101.1	62249116	5	0	3	2	1	5	2	3	8	0	8	0	5	0	5	2	52.381	92.8571	72.6191	LOC110505643	Body	NA	NA	NA	NA	4758	62244358	62256422	+	NA	out			0.293112	0.206979	0.155773	0.15556	2.62627	0.195328	0.139727	0.223996	0.255946	2.5986	2.61244	-1.21256	0.824136	1	0.287236
NC_035098.1	15102112	4	1	4	1	4	0	3	5	1	7	2	7	1	5	1	0	68.1818	20.8333	44.5075	fastkd1	Body	NA	NA	NA	NA	4766	15097346	15109536	+	NA	out			0.123816	0.126055	0.0723622	0.109049	1.39586	0.177529	0.166648	0.303115	0.413725	3.34231	2.36908	-2.78448	0.0640397	0.679403	3.05555
NC_035095.1	48786898	4	0	0	3	2	4	4	1	1	1	5	0	5	0	3	0	55.5556	93.3333	74.4444	LOC110498106	Body	NA	NA	NA	NA	4785	48784155	48791683	-	NA	out			0.538441	0.165839	0.580752	0.815353	6.95207	0.389662	0.321509	0.285693	0.280266	4.15922	5.55564	1.33325	0.504504	1	0.662209
NC_035101.1	45538764	5	0	8	0	5	0	5	0	4	0	0	8	2	0	5	0	100	57.8947	78.9474	LOC110505269	Body	NA	NA	NA	NA	4794	45493490	45543558	-	NA	out			0.12145	0.136198	0.084265	0.105426	1.45215	0.181547	0.113095	0.147607	0.221001	2.1233	1.78772	-1.73812	0.424575	1	0.172425
NC_035078.1	42262346	5	0	1	1	3	0	3	0	1	4	1	7	2	0	3	1	92.3077	36.8421	64.5749	c2h11orf16	Body	NA	NA	NA	NA	4799	42258132	42267145	-	NA	out			0.00956886	0.0106552	0.00851012	0.0130133	0.136341	0	0	0	0.0114192	0.0341386	0.0852398	1.52156	1	1	1.6435
NC_035098.1	15102169	5	1	3	2	7	0	2	4	2	10	5	6	2	5	2	0	70.8333	34.375	52.6041	fastkd1	Body	NA	NA	NA	NA	4823	15097346	15109536	+	NA	out			0.123816	0.126055	0.0723622	0.109049	1.39586	0.177529	0.166648	0.303115	0.413725	3.34231	2.36908	-2.78448	0.0640397	0.679403	1.68827
NC_035093.1	18077461	1	3	3	0	0	5	0	8	3	0	5	0	4	0	5	0	20	100	60	tbce	Body	NA	NA	NA	NA	4830	18074584	18082291	-	NA	out			0.951163	0.909622	0.532433	1.02469	11.0618	0.480446	0.476672	0.622515	0.814597	7.62667	9.34421	1.16825	0.714114	1	0.965247
NC_035093.1	18077460	3	4	5	0	1	4	0	6	4	0	4	0	4	0	4	0	39.1304	100	69.5652	tbce	Body	NA	NA	NA	NA	4831	18074584	18082291	-	NA	out			0.951163	0.909622	0.532433	1.02469	11.0618	0.480446	0.476672	0.622515	0.814597	7.62667	9.34421	1.16825	0.714114	1	0.606862
NC_035084.1	23595074	3	2	3	1	3	2	0	3	0	3	0	8	1	4	2	4	52.9412	13.6364	33.2888	LOC110529715	Body	NA	NA	NA	NA	4834	23590240	23712799	+	NA	out			0.0116122	0.0121468	0.000625899	0.00350935	0.0875434	0.00470899	0.00246883	0.00540014	0.011758	0.0762	0.0818717	-1.02968	1	1	1.48382
NC_035089.1	20254666	2	4	0	8	1	7	2	4	6	2	3	2	4	4	1	2	17.8571	58.3333	38.0952	LOC110485971	Body	NA	NA	NA	NA	4838	20243482	20259504	-	NA	out			0.0107662	0.0119885	0	0.0122014	0.110471	0.0120064	0.0107909	0.00344214	0.0192722	0.146886	0.128678	-1.28629	1	1	0.23975
NC_035104.1	9780159	3	6	7	1	2	4	1	4	4	0	3	2	8	0	6	0	46.4286	91.3043	68.8665	LOC110508483	Body	NA	NA	NA	NA	4850	9763408	9785009	-	NA	out			0.553011	0.340132	0.594804	0.944843	8.01751	0.607804	0.55628	0.449357	0.690921	7.44943	7.73347	-1.15454	0.687754	1	2.29003
NC_035084.1	52826434	9	1	3	1	0	1	2	3	0	3	1	4	0	4	0	4	70	6.25	38.125	LOC110530214	Body	NA	NA	NA	NA	4856	52805542	52831290	-	NA	out			0.398625	0.333843	0.364946	0.328002	4.67478	0.409052	0.35757	0.56762	0.487701	5.82228	5.24853	-1.5243	0.247498	1	0.68904
NC_035089.1	1284552	3	0	5	0	3	0	5	0	5	2	3	2	1	2	2	2	100	57.8947	78.9474	LOC110485342	Body	NA	NA	NA	NA	4858	1284031	1289410	-	NA	out			0.280565	0.160672	0.114067	0.377924	3.01411	0.0804554	0.168725	0.0512578	0.248723	1.76458	2.38934	1.35817	0.648206	1	0.727537
NC_035089.1	46029792	6	0	0	5	2	4	4	1	4	0	6	0	5	0	5	0	54.5455	100	77.2728	LOC110486687	Body	NA	NA	NA	NA	4878	46017693	46034670	-	NA	out			0.396265	0.248912	0.142324	0.389209	3.78668	0.175631	0.157851	0.172172	0.360732	2.75167	3.26917	1.10818	1	1	0.570051
NC_035084.1	47705892	1	5	7	0	1	3	4	1	4	0	6	0	5	0	0	2	59.0909	88.2353	73.6631	dis3l2	Body	NA	NA	NA	NA	4890	47701002	47718818	+	NA	out			0.97548	0.447428	0.880465	0.614478	9.61977	0.491283	0.572558	0.739836	0.826144	8.38801	9.00389	-1.07068	0.92918	1	3.72998
NC_035104.1	28356770	3	0	6	0	5	0	5	0	3	1	2	4	3	1	4	0	100	66.6667	83.3333	LOC110508856	Body	NA	NA	NA	NA	4890	28351880	28357366	+	NA	out			0.0314393	0.00875215	0.00699018	0.0427562	0.288848	0.0613562	0.102412	0.0603099	0.31891	1.70403	0.996439	-5.25793	0.0705201	0.718468	0.549875
NC_035101.1	55493505	7	0	8	0	10	0	7	0	4	1	2	4	3	0	2	0	100	68.75	84.375	LOC110505442	Body	NA	NA	NA	NA	4893	55488612	55544262	+	NA	out			0.431648	0.53243	0.294292	0.503064	5.71217	0.317167	0.252437	0.329032	0.509569	4.48538	5.09877	1.02994	1	1	0.522108
NC_035097.1	51006602	1	2	3	3	5	1	2	1	0	3	1	3	0	4	0	3	61.1111	7.14286	34.127	tlr2	Body	NA	NA	NA	NA	4908	50985973	51011510	-	NA	out			0.0219535	0.0282068	0.0270339	0.194446	0.888123	0.015066	0.0118482	0.0172773	0.0120917	0.181317	0.53472	2.83111	0.625142	1	0.486284
NC_035089.1	7257455	5	0	3	0	5	0	5	0	4	2	3	1	3	3	5	1	100	68.1818	84.0909	LOC110485585	Body	NA	NA	NA	NA	4917	7252538	7270755	+	NA	out			0.32905	0.208246	0.322117	0.422813	4.21881	0.308873	0.559956	0.266412	0.77406	6.13622	5.17752	-1.77317	0.118168	0.988132	0.83499
NC_035094.1	48373850	3	0	1	2	4	0	3	0	2	1	0	6	0	5	3	1	84.6154	27.7778	56.1966	LOC110496555	Body	NA	NA	NA	NA	4920	48368930	48589234	+	NA	out			0.0184014	0.0085014	0.012187	0.0136663	0.17226	0.00720418	0.0023545	0.00650911	0.00443868	0.0658005	0.11903	1.41379	1	1	1.93937
NC_035095.1	15579026	5	0	4	0	4	0	5	0	2	4	2	2	2	2	0	5	100	31.5789	65.7895	LOC110497459	Body	NA	NA	NA	NA	4928	15481598	15583954	-	NA	island17503	15578620	15579282	0.219938	0.232709	0.200475	0.223089	2.86565	0.200634	0.163009	0.204757	0.301185	2.77555	2.8206	-1.18873	0.832162	1	0.801018
NC_035092.1	21199484	8	0	5	0	11	0	3	0	0	6	2	3	5	0	4	1	100	52.381	76.1905	LOC110491682	Body	NA	NA	NA	NA	4933	21185458	21204417	-	NA	out			0.51179	0.648413	0.54215	0.810471	8.22948	0.933479	1.21971	1.28575	1.10751	14.6559	11.4427	-2.20921	0.0081378	0.171546	1.9079
NC_035080.1	24468405	2	2	4	1	4	1	5	0	2	2	0	4	2	1	0	4	78.9474	26.6667	52.8071	LOC110521653	Body	NA	NA	NA	NA	4935	24459892	24473340	-	NA	out			2.92771	2.60308	2.97452	2.79975	37.1563	1.84167	1.52667	2.31292	2.81652	27.046	32.1012	1.12871	0.606749	1	1.39799
NC_035092.1	21273472	8	1	3	6	3	0	3	4	6	0	7	0	7	0	6	0	60.7143	100	80.3572	LOC110491683	Body	NA	NA	NA	NA	4947	21268525	21299858	+	NA	out			2.02463	0.784701	1.96586	1.97412	22.2954	0.535679	0.573878	0.749836	0.939517	8.91365	15.6045	2.02059	0.0199168	0.319039	0.749142
NC_035087.1	20087482	2	0	6	0	3	0	5	0	3	0	0	6	4	0	2	1	100	56.25	78.125	LOC110535494	Body	NA	NA	NA	NA	4974	20082508	20098155	+	NA	out			0.5457	0.73655	0.428946	0.747129	7.99064	0.596263	0.593912	0.578039	1.00315	8.86328	8.42696	-1.36167	0.333723	1	0.319823
NC_035099.1	23481025	7	0	6	0	9	0	6	1	1	5	7	0	5	1	1	0	96.5517	70	83.2758	LOC110502627	Body	NA	NA	NA	NA	4976	23479078	23486001	-	NA	out			0.211773	0.138715	0.0110789	0.0338827	1.23704	0.00694605	0.0249715	0.0557588	0.0743306	0.501626	0.869335	1.81278	0.687678	1	0.390476
NC_035099.1	43487111	5	0	4	0	4	0	4	0	2	0	1	3	3	1	3	2	100	60	80	LOC110503036	Body	NA	NA	NA	NA	4982	43457756	43492093	-	NA	out			0.0226071	0.0237752	0.00781891	0.0239126	0.250579	0.0490217	0.0226589	0.0465796	0.0359717	0.495144	0.372861	-1.93063	1	1	1.12152
NC_035098.1	25002955	2	4	0	9	0	4	1	2	3	0	6	0	0	7	4	0	13.6364	65	39.3182	lrrc58	Body	NA	NA	NA	NA	4984	24988370	25007939	-	NA	out			0.198335	0.500598	0.538971	0.693301	6.40916	0.186775	0.254009	0.202915	0.228798	2.82497	4.61707	1.80426	0.156375	1	1.4129
NC_035101.1	55493613	6	0	4	0	4	0	6	0	2	2	3	4	4	0	4	0	100	68.4211	84.2105	LOC110505442	Body	NA	NA	NA	NA	5001	55488612	55544262	+	NA	out			0.431648	0.53243	0.294292	0.503064	5.71217	0.317167	0.252437	0.329032	0.509569	4.48538	5.09877	1.02994	1	1	1.64559
NC_035082.1	44605234	0	0	0	0	6	0	7	0	2	1	5	2	2	1	3	2	100	66.6667	83.3333	c5	Body	NA	NA	NA	NA	5018	44600216	44661614	+	NA	out			0.0154529	0.00547503	0.000624686	0.00318414	0.077313	0.00861641	0.00211204	0.00898279	0.00335292	0.0739977	0.0756554	-1.06593	1	1	2.80716
NC_035093.1	17436832	0	7	0	4	0	4	0	3	2	1	2	3	0	4	2	4	0	33.3333	16.6667	LOC110493729	Body	NA	NA	NA	NA	5049	17432275	17441881	-	NA	out			0.386063	0.559861	0.367302	0.227921	5.02897	0.320396	0.215971	0.275566	0.391075	3.85319	4.44108	1.05606	1	1	0.639821
NC_035093.1	34649906	3	4	3	1	4	3	1	2	3	0	3	0	4	0	2	0	52.381	100	76.1905	LOC110494965	Body	NA	NA	NA	NA	5050	34630074	34654956	-	NA	out			0.00519956	0.00385991	0.00616567	0.012571	0.0915661	0.0077313	0.0312689	0.0288146	0.0785969	0.457872	0.274719	-3.06582	0.500095	1	0.679798
NC_035087.1	56212451	1	1	0	4	2	2	2	4	4	1	4	1	3	0	0	1	31.25	78.5714	54.9107	LOC110536085	Body	NA	NA	NA	NA	5063	56207388	56390323	+	NA	out			0.619782	0.899369	0.576367	0.505279	8.48063	0.97169	1.15025	1.66121	1.54932	16.9964	12.7385	-2.44216	0.00207882	0.0632259	0.194046
NC_035084.1	12881615	6	0	5	2	3	0	4	2	2	2	2	5	3	3	0	5	81.8182	31.8182	56.8182	LOC110529476	Body	NA	NA	NA	NA	5066	12876549	13001697	+	NA	out			0.0430755	0.0564079	0.0211468	0.0349924	0.500749	0.0288223	0.0224506	0.0180688	0.0497602	0.380534	0.440642	1.04944	1	1	0.565225
NC_035084.1	24236188	5	1	5	1	4	1	5	0	1	3	3	2	1	5	2	1	86.3636	38.8889	62.6262	erb1	Body	NA	NA	NA	NA	5078	24223435	24241266	-	NA	out			0.0556257	0.156199	0.0301128	0.245585	1.57148	0.062033	0.043633	0.0216506	0.0808132	0.672025	1.12175	1.76353	0.508186	1	1.6431
NC_035089.1	61232036	6	0	0	0	5	0	4	0	3	1	3	2	2	2	2	1	100	62.5	81.25	LOC110487471	Body	NA	NA	NA	NA	5103	61216706	61237139	-	NA	out			0.00633163	0.00470031	0.00187702	0.00765402	0.066	0.00706095	0.00211538	0	0.00251867	0.0391027	0.0525514	1.09451	1	1	0.670136
NC_035078.1	45283081	3	0	6	0	5	0	4	0	2	1	2	2	3	1	3	1	100	66.6667	83.3333	LOC110492857	Body	NA	NA	NA	NA	5135	45272209	45288216	-	NA	out			0.0377171	0.0839984	0.0694839	0.0757195	0.880228	0.0510748	0.0270026	0.0861341	0.0610859	0.711756	0.795992	-1.00006	1	1	2.20299
NC_035098.1	29257092	4	0	4	0	3	0	5	0	2	1	2	2	3	0	0	5	100	46.6667	73.3333	LOC110501715	Body	NA	NA	NA	NA	5138	29251954	29265338	+	NA	out			0.0676626	0.0609931	0.0401174	0.0759518	0.79338	0.0431179	0.0419824	0.0576875	0.0499861	0.618036	0.705708	1.03207	1	1	2.43055
NC_035094.1	15728143	2	3	4	0	3	0	4	0	3	1	1	3	0	7	0	7	81.25	18.1818	49.7159	LOC110495829	Body	NA	NA	NA	NA	5147	15722996	15730136	+	NA	out			0.00603933	0	0.00537111	0.00547551	0.0560048	0	0	0	0	0	0.0280024	1.40514	1	1	1.14509
NC_035084.1	9413305	7	0	5	0	4	0	5	0	3	0	2	4	3	1	1	1	100	60	80	LOC110529393	Body	NA	NA	NA	NA	5156	9408149	9414619	+	NA	island7353	9412410	9413554	0.0266585	0.0371064	0.0118545	0.0120849	0.281128	0.0371615	0.00667991	0.00852317	0.0238602	0.247602	0.264365	-1.05987	1	1	0.599904
NC_035083.1	63865466	2	3	3	3	2	2	0	3	3	1	3	0	5	1	4	0	38.8889	88.2353	63.5621	LOC110528448	Body	NA	NA	NA	NA	5171	63860295	63869689	+	NA	out			0	0	0	0	0	0	0	0	0	0	0	-1	1	1	#DIV/0!
NC_035105.1	28018844	4	0	3	0	7	0	5	0	4	0	4	2	1	2	4	2	100	68.4211	84.2105	LOC110509954	Body	NA	NA	NA	NA	5185	28013659	28021322	+	NA	island23784	28018149	28019190	0.258851	0.288239	0.975893	1.42342	9.90209	0.0251015	0.056401	0.0431786	0.0872996	0.674695	5.28839	10.3537	1.86e-05	0.00164652	2.03442
NC_035094.1	16600684	5	0	3	0	4	0	3	0	3	1	1	1	1	2	2	1	100	58.3333	79.1667	LOC110495855	Body	NA	NA	NA	NA	5226	16595458	16612320	+	NA	out			0.0204599	0.017087	0	0.00231872	0.124073	0	0.00512669	0.00327068	0.00915611	0.0551972	0.0896351	1.27023	1	1	1.02897
NC_035083.1	13092934	0	4	0	9	1	6	7	2	0	5	0	5	0	5	0	7	27.5862	0	13.7931	LOC110527442	Body	NA	NA	NA	NA	5236	13087698	13097259	+	NA	out			0.0360819	0.070312	0.020056	0.0736049	0.644731	0.00502975	0.0271234	0	0.0430592	0.240964	0.442847	1.79469	1	1	1.63814
NC_035077.1	67122459	4	0	7	3	3	2	7	3	6	0	8	0	3	0	8	0	72.4138	100	86.2069	ccdc85a	Body	NA	NA	NA	NA	5253	67117206	67152051	+	NA	out			0.0235152	0.00551261	0.0011007	0.00561048	0.111833	0.0013802	0.00124048	0.00158278	0.00295394	0.0226731	0.0672532	1.50391	1	1	0.555433
NC_035085.1	64540097	4	0	0	6	3	1	4	1	7	0	4	0	4	0	3	1	57.8947	94.7368	76.3158	LOC110532826	Body	NA	NA	NA	NA	5257	64534840	64540531	+	NA	out			0	0	0	0	0	0	0	0	0	0	0	-1	1	1	#DIV/0!
NC_035101.1	44644132	2	2	2	2	2	0	3	2	3	0	3	0	2	1	3	0	60	91.6667	75.8333	LOC110505253	Body	NA	NA	NA	NA	5275	44638857	44657924	+	NA	out			0.0158322	0.00503703	0	0	0.0644488	0	0	0	0.00539821	0.0161383	0.0402935	1.28123	1	1	0.974571
NC_035105.1	30991149	6	0	0	5	6	1	4	1	5	0	6	0	4	0	6	0	69.5652	100	84.7826	kdelc2	Body	NA	NA	NA	NA	5281	30990043	30996430	-	NA	out			0.297054	0.36085	0.19814	0.385619	4.02592	0.331271	0.290968	0.293553	0.555915	4.70019	4.36305	-1.429	0.314732	1	0.202333
NC_035083.1	47030778	2	1	4	3	1	4	2	1	0	3	1	4	0	4	0	3	50	6.66667	28.3333	pax7b	Body	NA	NA	NA	NA	5290	46964406	47036068	-	NA	out			0.0403207	0.0676825	0.0652962	0.0589267	0.766967	0.0832189	0.0380004	0.0600305	0.203961	1.20869	0.98783	-1.80397	0.72677	1	1.0213
NC_035083.1	47030775	2	1	4	3	1	4	2	1	0	3	1	4	0	4	0	3	50	6.66667	28.3333	pax7b	Body	NA	NA	NA	NA	5293	46964406	47036068	-	NA	out			0.0403207	0.0676825	0.0652962	0.0589267	0.766967	0.0832189	0.0380004	0.0600305	0.203961	1.20869	0.98783	-1.80397	0.72677	1	1.0213
NC_035080.1	53380492	3	0	5	0	4	0	3	0	4	0	2	0	1	4	2	2	100	60	80	LOC110522060	Body	NA	NA	NA	NA	5302	53373402	53385794	-	NA	out			0.0730787	0.112375	0.0557082	0.176683	1.35649	0.14747	0.174396	0.284824	0.17442	2.49601	1.92625	-2.15812	0.210809	1	2.72028
NC_035083.1	31898211	1	6	3	3	6	3	3	4	4	4	0	10	0	6	0	6	44.8276	13.3333	29.0804	LOC110527752	Body	NA	NA	NA	NA	5324	31892887	31901616	+	NA	out			0.0247004	0.0165028	0.00439348	0.0134366	0.187523	0.0055091	0.0099028	0.00631769	0.00589536	0.0902223	0.138873	1.30393	1	1	0.482078
NC_035078.1	19430923	6	0	4	0	3	0	4	0	0	1	1	4	3	1	5	1	100	56.25	78.125	LOC110534798	Body	NA	NA	NA	NA	5346	19339780	19436269	-	NA	out			0.0344157	0.0069678	0.00278252	0.0068889	0.160191	0.00099688	0.00179192	0.000571597	0.00320032	0.0209804	0.0905856	1.81761	1	1	2.12943
NC_035077.1	38857553	2	0	4	0	4	0	4	0	2	1	2	0	2	2	1	2	100	58.3333	79.1667	LOC110523048	Body	NA	NA	NA	NA	5370	38852183	38991199	+	NA	out			0.261832	0.226614	0.13464	0.169884	2.56134	0.175748	0.0988784	0.137272	0.20436	1.97273	2.26704	1.04714	1	1	0.126347
NC_035103.1	35463895	3	0	2	1	6	0	2	0	1	3	6	1	2	0	0	5	92.8571	50	71.4286	LOC110508002	Body	NA	NA	NA	NA	5398	35463267	35469293	-	NA	out			0.0143112	0	0	0.0324378	0.149601	0	0	0	0	0	0.0748006	2.08217	1	1	0.281823
NC_035103.1	35463893	3	0	3	0	6	0	2	0	3	1	6	0	2	0	0	5	100	64.7059	82.3529	LOC110508002	Body	NA	NA	NA	NA	5400	35463267	35469293	-	NA	out			0.0143112	0	0	0.0324378	0.149601	0	0	0	0	0	0.0748006	2.08217	1	1	0.571271
NC_035083.1	31898302	1	3	6	0	2	3	5	0	2	1	1	5	1	5	0	6	70	19.0476	44.5238	LOC110527752	Body	NA	NA	NA	NA	5415	31892887	31901616	+	NA	out			0.0247004	0.0165028	0.00439348	0.0134366	0.187523	0.0055091	0.0099028	0.00631769	0.00589536	0.0902223	0.138873	1.30393	1	1	0.786437
NC_035093.1	24592704	3	0	3	0	4	1	0	3	0	3	0	4	0	2	0	3	71.4286	0	35.7143	LOC110493878	Body	NA	NA	NA	NA	5443	24587261	24668708	+	NA	out			0.293344	0.289502	0.149751	0.229473	3.105	0.314733	0.260051	0.256644	0.444853	4.09195	3.59847	-1.60305	0.266249	1	1.19449
NC_035093.1	24592705	5	0	3	2	5	0	0	4	0	3	0	5	0	5	0	4	68.4211	0	34.2105	LOC110493878	Body	NA	NA	NA	NA	5444	24587261	24668708	+	NA	out			0.293344	0.289502	0.149751	0.229473	3.105	0.314733	0.260051	0.256644	0.444853	4.09195	3.59847	-1.60305	0.266249	1	1.0873
NC_035101.1	1028817	2	6	4	3	7	4	2	0	4	2	8	0	10	0	6	0	53.5714	93.3333	73.4523	LOC110504460	Body	NA	NA	NA	NA	5461	1023356	1054040	+	NA	out			0.00702735	0.00782517	0	0.00509703	0.0627688	0	0.00140869	0.00179741	0.00838626	0.0354271	0.049098	1.1041	1	1	1.35121
NC_035077.1	59645728	6	0	8	1	4	1	5	0	4	2	2	2	3	3	1	2	92	52.6316	72.3158	LOC110526778	Body	NA	NA	NA	NA	5466	59640262	59667194	+	NA	out			0.0160126	0.00713223	0	0.00290354	0.0810427	0.00357142	0	0.0020478	0.00191091	0.0241096	0.0525761	1.3048	1	1	1.95435
NC_035085.1	10785258	3	3	3	0	0	5	2	5	0	5	0	6	0	3	0	4	38.0952	0	19.0476	LOC110532942	Body	NA	NA	NA	NA	5480	10779778	10795575	+	NA	out			0.0218391	0.0273584	0.0461291	0.0247503	0.402174	0.0517538	0.0410423	0.0593498	0.0684135	0.704396	0.553285	-1.86789	0.625142	1	3.98621
NC_035077.1	15249734	1	1	3	0	5	0	3	0	4	0	4	1	0	3	0	5	92.3077	47.0588	69.6833	LOC110500884	Body	NA	NA	NA	NA	5485	15244249	15276399	+	NA	out			0.313884	0.212102	0.227857	0.346604	3.59175	0.178011	0.154613	0.274472	0.22731	2.65811	3.12493	1.0887	1	1	1.15276
NC_035095.1	44878516	12	0	7	1	6	0	7	1	3	0	4	4	5	4	2	2	94.1176	58.3333	76.2254	LOC110498046	Body	NA	NA	NA	NA	5501	44873015	44957938	+	NA	out			0.415912	0.458041	0.175688	0.169894	3.91167	0.147244	0.130302	0.113653	0.369072	2.40647	3.15907	1.30059	0.690742	1	1.16942
NC_035084.1	10006578	5	1	5	2	3	2	4	1	4	0	5	0	5	0	6	0	73.913	100	86.9565	LOC100136248	Body	NA	NA	NA	NA	5502	10001076	10007659	+	NA	out			0.0720528	0.0510573	0.0524295	0.576057	2.44946	0.029219	0.0393916	0.0251307	0.0938028	0.594207	1.52183	2.92069	0.17643	1	0.554105
NC_035077.1	55388783	3	1	4	1	6	1	7	0	2	2	1	5	2	1	1	2	86.9565	37.5	62.2283	LOC110525761	Body	NA	NA	NA	NA	5513	55383270	55408453	+	NA	out			0.50144	0.453463	0.367578	0.644742	6.4076	0.55242	0.399025	0.65682	0.576645	6.99301	6.70031	-1.34703	0.406853	1	0.0916212
NC_035077.1	55388785	4	0	3	0	2	1	3	1	3	2	3	3	2	2	0	7	85.7143	36.3636	61.0389	LOC110525761	Body	NA	NA	NA	NA	5515	55383270	55408453	+	NA	out			0.50144	0.453463	0.367578	0.644742	6.4076	0.55242	0.399025	0.65682	0.576645	6.99301	6.70031	-1.34703	0.406853	1	0.490289
NC_035101.1	26128247	6	0	4	0	8	0	5	0	3	0	2	1	4	1	3	2	100	75	87.5	LOC110504991	Body	NA	NA	NA	NA	5519	26122577	26133766	-	NA	out			1.69964	2.75092	3.98633	1.23696	32.4559	0.455587	0.413329	0.709749	0.772687	7.45747	19.9567	3.69496	0.000249072	0.0124859	3.51515
NC_035080.1	49640933	5	1	4	0	4	0	3	1	4	0	0	4	2	3	3	3	88.8889	47.3684	68.1287	LOC110522002	Body	NA	NA	NA	NA	5556	49630029	49646489	-	NA	out			0.0130997	0.00875215	0.00233006	0.00950139	0.107188	0	0	0	0.00312657	0.00934711	0.0582677	1.63838	1	1	1.77136
NC_035093.1	46301679	6	0	6	1	6	0	6	0	3	2	0	6	0	4	1	5	96	19.0476	57.5238	LOC110494292	Body	NA	NA	NA	NA	5567	46296112	46333701	+	NA	out			3.57153	0.766529	2.30702	2.00652	28.341	0.291714	0.395575	0.466581	0.465512	5.18285	16.7619	4.32532	3.49e-05	0.00268063	2.57541
NC_035097.1	31269594	6	0	6	0	4	0	3	0	4	0	0	4	3	0	4	3	100	61.1111	80.5555	LOC110500388	Body	NA	NA	NA	NA	5567	31265748	31275161	-	NA	island18910	31269358	31269989	0	0	0	0	0	0	0	0	0	0	0	-1	1	1	#DIV/0!
NC_035085.1	1285978	4	0	3	0	0	3	2	1	0	2	0	3	0	3	0	3	69.2308	0	34.6154	LOC110531354	Body	NA	NA	NA	NA	5585	1280393	1310624	+	NA	out			0.910126	0.689402	0.915996	0.71781	10.6457	0.440664	0.344582	0.561896	0.537954	6.01792	8.3318	1.43438	0.288089	1	1.75024
NC_035101.1	46408509	5	0	6	1	4	0	6	0	6	0	4	0	3	0	0	6	95.4545	68.4211	81.9378	pacrg	Body	NA	NA	NA	NA	5589	46145049	46414098	-	NA	out			0.0198763	0.00678267	0.0047044	0.00857437	0.127468	0.00446892	0.0053018	0.00614979	0.00516482	0.0678535	0.0976606	1.196	1	1	0.597946
NC_035092.1	24630933	2	0	0	4	4	0	0	4	3	0	4	0	4	0	4	0	42.8571	100	71.4286	pelo	Body	NA	NA	NA	NA	5591	24616418	24636524	-	NA	out			0.459002	0.255556	0.394863	0.641726	5.74533	0.605157	0.460054	0.877759	0.737174	8.53349	7.13941	-1.82521	0.074386	0.743288	1.05515
NC_035104.1	31150449	4	1	6	0	1	4	2	2	0	5	1	5	2	4	0	7	65	12.5	38.75	LOC110508964	Body	NA	NA	NA	NA	5596	31144853	31152071	+	NA	out			0.101559	0.0798278	0.0371915	0.0649961	0.910286	0.0666221	0.0658655	0.0305601	0.0855517	0.806652	0.858469	-1.08338	1	1	0.871745
NC_035104.1	31150451	4	1	6	0	1	4	2	2	0	6	1	5	2	4	0	7	65	12	38.5	LOC110508964	Body	NA	NA	NA	NA	5598	31144853	31152071	+	NA	out			0.101559	0.0798278	0.0371915	0.0649961	0.910286	0.0666221	0.0658655	0.0305601	0.0855517	0.806652	0.858469	-1.08338	1	1	0.871745
NC_035084.1	34560842	7	0	5	1	6	0	4	0	1	3	1	3	2	0	5	0	95.6522	60	77.8261	LOC110529889	Body	NA	NA	NA	NA	5598	34532883	34566440	-	NA	out			0.465222	0.319123	0.201159	0.378678	4.39971	0.448584	0.292396	0.486483	0.579723	5.75964	5.07967	-1.60072	0.170073	1	0.12833
NC_035104.1	31150454	4	1	6	0	0	5	2	2	0	6	1	5	2	4	0	7	60	12	36	LOC110508964	Body	NA	NA	NA	NA	5601	31144853	31152071	+	NA	out			0.101559	0.0798278	0.0371915	0.0649961	0.910286	0.0666221	0.0658655	0.0305601	0.0855517	0.806652	0.858469	-1.08338	1	1	1.0753
NC_035104.1	31150455	5	0	3	0	0	5	1	4	0	3	0	5	1	2	0	7	50	5.55556	27.7778	LOC110508964	Body	NA	NA	NA	NA	5602	31144853	31152071	+	NA	out			0.101559	0.0798278	0.0371915	0.0649961	0.910286	0.0666221	0.0658655	0.0305601	0.0855517	0.806652	0.858469	-1.08338	1	1	1.76672
NC_035104.1	31150465	4	1	6	0	1	4	2	2	0	6	1	5	2	4	0	7	65	12	38.5	LOC110508964	Body	NA	NA	NA	NA	5612	31144853	31152071	+	NA	out			0.101559	0.0798278	0.0371915	0.0649961	0.910286	0.0666221	0.0658655	0.0305601	0.0855517	0.806652	0.858469	-1.08338	1	1	0.871745
NC_035104.1	31150477	5	0	3	0	0	6	1	4	0	3	0	5	1	3	0	7	47.3684	5.26316	26.3158	LOC110508964	Body	NA	NA	NA	NA	5624	31144853	31152071	+	NA	out			0.101559	0.0798278	0.0371915	0.0649961	0.910286	0.0666221	0.0658655	0.0305601	0.0855517	0.806652	0.858469	-1.08338	1	1	1.76672
NC_035097.1	31975731	0	2	1	4	2	1	1	2	1	1	3	0	3	0	3	0	30.7692	90.9091	60.8391	LOC110500833	Body	NA	NA	NA	NA	5625	31954254	31981356	-	NA	out			0.200494	0.203765	0.189632	0.243811	2.74287	0.181	0.167461	0.181111	0.218376	2.40509	2.57398	-1.08047	1	1	0.868655
NC_035101.1	75171297	2	5	0	4	4	0	0	7	5	1	5	1	2	1	3	0	27.2727	83.3333	55.303	LOC110505868	Body	NA	NA	NA	NA	5661	75165636	75175250	+	NA	out			0	0	0	0	0	0	0	0	0	0	0	-1	1	1	#DIV/0!
NC_035079.1	25068049	4	0	5	0	5	0	3	0	4	1	1	4	2	2	4	0	100	61.1111	80.5555	LOC110513633	Body	NA	NA	NA	NA	5673	25062376	25088784	+	NA	out			1.57098	1.57658	1.20981	2.19866	21.3592	3.03402	0.438657	0.662033	0.836045	16.4149	18.8871	1.04433	0.941188	1	1.18628
NC_035087.1	50652361	5	0	5	0	8	0	4	0	1	2	2	2	4	1	2	0	100	64.2857	82.1429	LOC110535062	Body	NA	NA	NA	NA	5682	50646679	50656417	+	NA	out			0.00442826	0	0.0039383	0.00401485	0.0410648	0	0	0	0	0	0.0205324	1.29707	1	1	2.0933
NC_035081.1	11389137	3	2	0	3	3	2	1	2	5	0	5	0	4	1	2	0	43.75	94.1176	68.9338	LOC110523246	Body	NA	NA	NA	NA	5683	11383651	11394820	-	NA	island4251	11388658	11389262	2.98838	1.78421	2.05682	3.04543	32.2171	2.38965	2.61212	3.01196	2.99492	35.3653	33.7912	-1.37746	0.162973	1	0.478233
NC_035096.1	24269979	3	0	3	0	6	0	4	0	4	1	4	2	5	1	1	3	100	66.6667	83.3333	LOC110499263	Body	NA	NA	NA	NA	5686	24267288	24275665	-	NA	out			0.226496	0.206354	0.173967	0.480707	3.54519	0.309991	0.319885	0.625397	0.66345	6.05092	4.79806	-2.07059	0.0413225	0.511748	0.91842
NC_035078.1	18400961	4	0	7	1	5	0	2	1	1	3	2	0	1	2	1	3	90	38.4615	64.2308	LOC110487752	Body	NA	NA	NA	NA	5686	18354702	18406647	-	NA	out			0.0232463	0.0212631	0.00812201	0.0195706	0.231614	0.0222205	0.00915341	0.0191114	0.0267508	0.245714	0.238664	-1.19546	1	1	0.523302
NC_035077.1	44180916	4	0	1	8	5	0	0	4	5	0	7	0	4	0	5	0	45.4545	100	72.7272	LOC110532360	Body	NA	NA	NA	NA	5689	44175227	44183362	+	NA	out			0.00530074	0.0177076	0	0.00480587	0.0875676	0	0.0053129	0	0	0.0186131	0.0530903	1.40027	1	1	1.56398
NC_035086.1	15047048	3	0	2	0	5	0	4	0	2	0	3	3	2	1	6	2	100	68.4211	84.2105	LOC110533443	Body	NA	NA	NA	NA	5689	15036811	15052737	-	NA	island9388	15046492	15047124	0.00541556	0.0090456	0.0144491	0.00981995	0.129826	0.0211378	0.0298539	0.0138516	0.0290826	0.305639	0.217732	-1.9259	1	1	0.861815
NC_035079.1	77666831	4	0	2	2	4	3	4	1	1	4	2	5	1	5	2	5	70	24	47	LOC110520594	Body	NA	NA	NA	NA	5704	77658670	77672535	-	NA	out			0.370121	0.737698	0.343	0.414524	6.05772	0.176894	0.171456	0.31423	0.386017	3.30767	4.6827	1.47038	0.346983	1	0.474168
NC_035090.1	74719841	4	0	5	0	6	0	4	0	2	3	4	1	2	2	5	0	100	68.4211	84.2105	LOC110487787	Body	NA	NA	NA	NA	5713	74699252	74725554	-	NA	island13767	74718749	74720442	0.0196754	0.0182576	0.0102074	0.0148654	0.203499	0.0127993	0.0147904	0.0230653	0.0391336	0.282167	0.242833	-1.42573	1	1	0.166515
NC_035090.1	48855182	6	0	4	0	9	0	4	0	4	0	4	2	7	0	1	4	100	72.7273	86.3637	LOC110488625	Body	NA	NA	NA	NA	5732	48853381	48860914	-	NA	out			0.0400701	0.0127484	0.0101819	0.0103798	0.234122	0	0.0286871	0.0073206	0.0136625	0.163424	0.198773	1.09397	1	1	0.0492105
NC_035098.1	8428383	3	0	8	0	3	1	5	0	2	6	4	2	1	0	4	0	95	57.8947	76.4474	LOC110501323	Body	NA	NA	NA	NA	5733	8373078	8434116	-	NA	out			0.0176636	0.0110146	0.00314185	0.030748	0.200479	0.00551551	0.00283266	0.0144572	0.00927491	0.100125	0.150302	1.29242	1	1	0.419668
NC_035078.1	2188076	6	0	5	0	9	0	7	0	3	2	5	0	3	1	1	2	100	70.5882	85.2941	LOC110535756	Body	NA	NA	NA	NA	5747	2171448	2193823	-	NA	out			0.362346	0.141648	0.236548	0.253378	3.24735	0.0365394	0.0521583	0.0492969	0.0782026	0.690226	1.96879	3.41312	0.0354095	0.466359	2.3738
NC_035105.1	8521524	1	3	0	5	0	3	1	6	6	0	2	4	4	1	3	0	10.5263	75	42.7632	LOC100653467	Body	NA	NA	NA	NA	5748	8512245	8527272	-	NA	out			0.404637	0.236472	0.19397	0.353851	3.84684	0.179218	0.14957	0.293603	0.250004	2.77011	3.30848	1.11791	0.8454	1	0.629379
NC_035080.1	36156187	6	0	4	1	6	0	8	0	5	1	2	2	1	4	3	2	96	55	75.5	LOC110521812	Body	NA	NA	NA	NA	5753	36020207	36161940	-	NA	out			0.0599432	0.101309	0.0159662	0.0648301	0.77188	0.0179844	0.00365973	0.0046696	0.00907801	0.115584	0.443732	3.2366	0.625142	1	1.418
NC_035101.1	26017615	2	4	0	4	0	3	5	0	6	0	5	0	3	0	3	2	38.8889	89.4737	64.1813	LOC110504985	Body	NA	NA	NA	NA	5758	26011857	26026023	+	NA	out			0.24049	0.257624	0.138075	0.251158	2.87049	0.247822	0.21053	0.140151	0.283362	2.85539	2.86294	-1.21978	0.67831	1	0.705437
NC_035093.1	55200785	2	2	3	0	1	5	5	1	1	3	1	4	0	5	0	5	57.8947	10.5263	34.2105	LOC110493245	Body	NA	NA	NA	NA	5759	55164564	55206544	-	NA	out			0.0441737	0.0434691	0.017359	0.0307358	0.435767	0.0103106	0.0041186	0.00525508	0.00858163	0.0912146	0.263491	2.28639	0.500095	1	2.39876
NC_035078.1	47516331	3	1	3	1	2	1	1	2	3	0	4	0	2	0	5	0	64.2857	100	82.1429	LOC110493469	Body	NA	NA	NA	NA	5776	47510555	47526294	+	NA	out			0.263035	0.320357	0.321657	0.320456	4.03325	0.305556	0.258146	0.402963	0.326979	4.14274	4.088	-1.26134	0.599175	1	0.930061
NC_035078.1	9398983	1	5	0	6	1	2	0	7	0	3	5	1	3	1	3	1	9.09091	64.7059	36.8984	LOC110538661	Body	NA	NA	NA	NA	5784	9393199	9411492	+	NA	out			0.0235743	0.00525014	0	0.00854938	0.116741	0	0.00236284	0.00301484	0.0028133	0.0257805	0.0712606	1.49877	1	1	0.530167
NC_035078.1	9398989	2	4	0	6	1	2	0	7	1	2	4	2	3	1	3	1	13.6364	64.7059	39.1711	LOC110538661	Body	NA	NA	NA	NA	5790	9393199	9411492	+	NA	out			0.0235743	0.00525014	0	0.00854938	0.116741	0	0.00236284	0.00301484	0.0028133	0.0257805	0.0712606	1.49877	1	1	0.172182
NC_035079.1	28495048	4	0	0	2	4	0	3	0	1	1	2	5	2	1	3	0	84.6154	53.3333	68.9744	LOC100136302	Body	NA	NA	NA	NA	5793	28489255	28498979	+	NA	out			0.412421	0.291348	0.678363	0.486496	6.24492	0.291781	0.253354	0.289236	0.492173	4.2297	5.23731	1.1972	0.672369	1	2.79109
NC_035091.1	31556346	1	1	4	0	4	0	3	0	4	1	2	2	2	0	1	2	92.3077	64.2857	78.2967	LOC110490018	Body	NA	NA	NA	NA	5801	31550545	31956074	+	NA	island14200	31555701	31556467	0.0166965	0.00556576	0.000945802	0.00356748	0.0838391	0.00106737	0.00138568	0.00149604	0.00241132	0.0202275	0.0520333	1.3603	1	1	1.18614
NC_035104.1	10293635	0	5	0	6	0	3	0	3	5	1	2	5	0	3	2	3	0	42.8571	21.4286	LOC110508505	Body	NA	NA	NA	NA	5827	10287808	10296604	+	NA	out			0.0392196	0.0218361	0.00436002	0.0133343	0.248415	0	0.00491369	0.00626957	0.0117009	0.0711028	0.159759	1.70949	1	1	1.43894
NC_035094.1	49347929	0	4	1	4	1	3	0	5	3	2	2	2	4	1	1	3	11.1111	55.5556	33.3333	LOC110496565	Body	NA	NA	NA	NA	5844	49317358	49353773	-	NA	island17157	49347524	49348241	0.396735	0.332321	0.299123	0.308158	4.35907	0.268101	0.205351	0.212035	0.110237	2.60585	3.48246	1.33786	0.572617	1	1.22495
NC_035082.1	27743497	3	1	3	0	3	0	6	0	0	3	0	3	0	5	2	1	93.75	14.2857	54.0179	LOC110525728	Body	NA	NA	NA	NA	5851	27737646	27751794	+	NA	out			0.100586	0.0509114	0.0786132	0.105013	1.09811	0.101974	0.079431	0.253373	0.207336	2.01118	1.55465	-2.12373	0.267441	1	0.859904
NC_035082.1	27743508	4	0	3	0	0	3	2	4	3	0	3	0	5	0	3	0	56.25	100	78.125	LOC110525728	Body	NA	NA	NA	NA	5862	27737646	27751794	+	NA	out			0.100586	0.0509114	0.0786132	0.105013	1.09811	0.101974	0.079431	0.253373	0.207336	2.01118	1.55465	-2.12373	0.267441	1	1.58392
NC_035088.1	40894169	5	1	5	0	8	0	7	2	3	3	1	3	4	3	2	0	89.2857	52.6316	70.9587	alkbh6	Body	NA	NA	NA	NA	5868	40882709	40900037	-	NA	out			0.0796387	0.0969939	0.0553337	0.115075	1.12629	0.0860366	0.0698436	0.0954817	0.0504894	0.977991	1.05214	-1.06596	1	1	0.719741
NC_035103.1	41303363	4	0	1	1	4	0	5	0	3	0	4	1	0	3	2	4	93.3333	52.9412	73.1372	LOC110507239	Body	NA	NA	NA	NA	5876	41215984	41309239	-	NA	out			0.107752	0.0566456	0.0954189	0.098112	1.17706	0.035585	0.0254934	0.0473136	0.0673298	0.555056	0.86606	1.59484	1	1	1.24815
NC_035077.1	62986318	0	4	1	3	3	1	1	4	7	0	6	0	4	0	1	2	29.4118	90	59.7059	LOC110527358	Body	NA	NA	NA	NA	5901	62980417	63043544	+	NA	out			0.0170791	0.0357541	0.00243031	0.0266336	0.260413	0.0327598	0.0205419	0.0428101	0.0383178	0.427727	0.34407	-1.67382	1	1	0.100675
NC_035097.1	42909894	4	0	3	0	0	3	2	2	0	4	2	3	0	7	0	4	64.2857	10	37.1429	LOC110500690	Body	NA	NA	NA	NA	5925	42877996	42915819	-	NA	island19065	42909727	42910477	1.69661	6.04351	2.85757	2.79733	43.7497	2.64988	2.19306	1.74979	2.79348	30.379	37.0644	1.19309	0.576038	1	0.585542
NC_035101.1	2496702	4	1	0	5	0	2	2	3	7	0	4	1	8	0	7	0	35.2941	96.2963	65.7952	LOC110504483	Body	NA	NA	NA	NA	5927	2489088	2502629	-	NA	out			0.0318467	0.0141849	0.00849692	0.0346483	0.286266	0.00710301	0.0223438	0.0855281	0.0190025	0.417328	0.351797	-1.54164	1	1	1.28491
NC_035079.1	34333317	5	0	5	1	3	0	5	0	2	3	2	4	3	0	3	1	94.7368	55.5556	75.1462	LOC110518266	Body	NA	NA	NA	NA	5939	34327378	34807940	+	NA	out			0.0413712	0.0252825	0.0284932	0.0332779	0.418979	0.0107085	0.01727	0.0137722	0.0279521	0.222246	0.320612	1.34881	1	1	2.9472
NC_035077.1	49426205	5	0	7	0	3	0	3	1	1	5	4	0	0	4	0	1	94.7368	33.3333	64.035	LOC110524896	Body	NA	NA	NA	NA	5953	49420232	49432158	-	NA	out			0.0542385	0.0281849	0.0128633	0.0196699	0.36619	0.125004	0.0398661	0.0971092	0.146714	1.29889	0.832541	-3.45875	0.125249	0.997178	2.7092
NC_035103.1	33019562	4	1	4	2	6	2	6	2	2	3	1	5	2	3	1	4	74.0741	28.5714	51.3227	LOC110507969	Body	NA	NA	NA	NA	5962	32985035	33025524	-	NA	out			0.495282	0.412745	0.498266	0.573617	6.50658	0.36347	0.278635	0.328278	0.465219	4.60075	5.55366	1.14174	0.775349	1	2.91807
NC_035078.1	41175736	3	1	2	0	1	4	3	1	3	0	3	0	4	0	5	0	60	100	80	LOC110492055	Body	NA	NA	NA	NA	5988	41164653	41181724	-	NA	out			0.0227356	0.0365686	0.00898667	0.0160323	0.269769	0.00281716	0.0101279	0.00646127	0	0.0646076	0.167188	1.87034	1	1	1.34383
NC_035092.1	15166807	6	0	5	0	4	0	6	0	2	2	5	2	3	1	4	1	100	70	85	LOC110491490	Body	NA	NA	NA	NA	5996	15160811	15190885	+	NA	out			0.00716988	0.00319355	0	0.0013001	0.036288	0.00159915	0.00143726	0	0.00171127	0.0156234	0.0259557	1.10767	1	1	1.56309
NC_035077.1	58916529	3	0	4	0	1	6	3	0	7	0	4	0	5	0	7	0	64.7059	100	82.3529	LOC110526605	Body	NA	NA	NA	NA	6020	58850913	58922549	-	NA	out			0.114384	0.120666	0.101192	0.121171	1.49477	0.0852632	0.0736147	0.0908483	0.0905227	1.09427	1.29452	1.09476	1	1	1.32453
NC_035097.1	22532638	2	3	4	3	3	0	3	0	1	2	0	4	1	4	1	4	66.6667	17.6471	42.1569	LOC110500234	Body	NA	NA	NA	NA	6020	22527455	22538658	-	NA	out			0.0461908	0.0685799	0.01027	0.164024	0.929075	0.0257557	0.0270064	0.0590718	0.0137807	0.402093	0.665584	1.67915	1	1	1.21648
NC_035077.1	58916524	3	0	4	0	1	6	3	0	7	0	4	0	5	0	7	0	64.7059	100	82.3529	LOC110526605	Body	NA	NA	NA	NA	6025	58850913	58922549	-	NA	out			0.114384	0.120666	0.101192	0.121171	1.49477	0.0852632	0.0736147	0.0908483	0.0905227	1.09427	1.29452	1.09476	1	1	1.32453
NC_035088.1	41298016	3	2	2	2	3	3	1	5	1	2	8	1	4	0	3	0	42.8571	84.2105	63.5338	LOC110537666	Body	NA	NA	NA	NA	6026	41291990	41313716	+	NA	out			0.0555784	0.0862015	0.0247145	0.0287941	0.625603	0.573317	0.608785	0.497541	2.3901	12.7405	6.68305	-20.0373	9.08e-09	3.3e-06	0.343109
NC_035085.1	37711570	6	0	6	0	5	0	8	0	3	1	4	3	5	0	4	2	100	72.7273	86.3637	LOC110532180	Body	NA	NA	NA	NA	6034	37710559	37717604	-	NA	out			0.00612076	0	0	0.00554933	0.0368718	0	0	0	0	0	0.0184359	1.26673	1	1	2.57642
NC_035094.1	32263778	8	0	7	0	7	0	5	0	2	2	5	1	4	2	4	0	100	75	87.5	LOC110496194	Body	NA	NA	NA	NA	6053	32257725	32267102	+	NA	out			0.0689809	0.0819332	0.0368091	0.104235	0.94325	0.0615412	0.0276556	0.0529303	0.0987841	0.762425	0.852838	1.00025	1	1	0.161429
NC_035093.1	41490436	3	1	1	2	3	0	3	7	3	1	3	0	5	0	5	0	50	94.1176	72.0588	LOC110493224	Body	NA	NA	NA	NA	6063	41476216	41496499	-	NA	out			0.0170092	0.00473507	0.00189091	0.00578297	0.0928584	0.00711316	0.00426205	0	0	0.0392722	0.0660653	1.23705	1	1	1.0713
NC_035092.1	18862786	2	2	6	1	3	0	0	2	0	4	0	5	1	4	3	3	68.75	20	44.375	LOC110492852	Body	NA	NA	NA	NA	6074	18795174	18868860	-	NA	out			0.418469	0.303048	0.268585	0.325807	4.27976	0.283918	0.305625	0.366008	0.614634	4.98355	4.63166	-1.42529	0.334778	1	0.386406
NC_035093.1	41490424	3	1	2	2	3	0	2	8	4	0	3	0	5	0	5	0	47.619	100	73.8095	LOC110493224	Body	NA	NA	NA	NA	6075	41476216	41496499	-	NA	out			0.0170092	0.00473507	0.00189091	0.00578297	0.0928584	0.00711316	0.00426205	0	0	0.0392722	0.0660653	1.23705	1	1	1.10491
NC_035092.1	30147164	2	2	4	3	3	3	6	1	5	0	7	0	4	0	5	0	62.5	100	81.25	LOC110491837	Body	NA	NA	NA	NA	6082	30141082	30177090	+	NA	out			0	0	0	0	0	0	0	0	0	0	0	-1	1	1	#DIV/0!
NC_035092.1	29704692	5	1	7	1	7	0	4	2	0	4	3	3	2	2	2	3	85.1852	36.8421	61.0136	LOC110491830	Body	NA	NA	NA	NA	6092	29700203	29710784	-	NA	out			5.5875	4.8377	4.65394	5.15454	66.1512	10.9624	11.2251	11.2475	12.7621	148.911	107.531	-2.79624	9.03e-07	0.000146227	4.008
NC_035093.1	7161663	5	0	11	0	0	4	5	0	0	1	0	3	1	2	1	2	84	20	52	LOC110493456	Body	NA	NA	NA	NA	6098	7155565	7170394	+	NA	out			0.0145404	0.0582883	0.0129316	0.0184561	0.335149	0.0908055	0.0757835	0.0595047	0.16311	1.24331	0.789229	-3.54027	0.219017	1	0.721305
NC_035091.1	57585359	2	0	0	3	0	3	0	4	0	4	3	1	2	1	2	1	16.6667	50	33.3333	LOC110490569	Body	NA	NA	NA	NA	6112	57579247	57632136	+	NA	out			0.0660479	0.0581107	0.0355341	0.0436176	0.657308	0.0391012	0.0245183	0.0312838	0.0330849	0.412952	0.53513	1.22582	1	1	0.804223
NC_035101.1	49376951	3	3	0	5	5	0	1	3	3	0	4	0	4	0	5	0	45	100	72.5	iah1	Body	NA	NA	NA	NA	6118	49370833	49377942	+	NA	out			0.473122	0.567361	0.307488	0.599432	6.31138	0.487033	0.614036	0.868802	0.57185	8.14748	7.22943	-1.59962	0.157799	1	0.270408
NC_035092.1	29704661	4	2	2	6	7	0	4	2	1	3	0	6	1	3	2	3	62.963	21.0526	42.0078	LOC110491830	Body	NA	NA	NA	NA	6123	29700203	29710784	-	NA	out			5.5875	4.8377	4.65394	5.15454	66.1512	10.9624	11.2251	11.2475	12.7621	148.911	107.531	-2.79624	9.03e-07	0.000146227	2.71487
NC_035084.1	10667325	2	1	3	0	4	1	5	0	0	2	1	5	1	2	2	5	87.5	22.2222	54.8611	hsp90ba	Body	NA	NA	NA	NA	6124	10666875	10673449	-	NA	out			44.0189	19.348	23.3922	50.8516	447.065	11.6158	9.25655	12.8258	23.3028	180.523	313.794	1.99527	0.00346996	0.0915692	2.38516
NC_035078.1	20424312	0	4	5	0	3	2	2	2	3	0	4	0	3	0	6	0	55.5556	100	77.7778	LOC110488593	Body	NA	NA	NA	NA	6129	20397650	20430441	-	NA	out			0.161765	0.317791	0.145036	0.174088	2.59217	0.0689327	0.0817271	0.0521394	0.0408066	0.801438	1.6968	2.41748	0.267441	1	0.167965
NC_035096.1	13107686	4	0	3	0	4	0	6	0	2	1	6	0	4	2	1	4	100	65	82.5	LOC110499016	Body	NA	NA	NA	NA	6142	13064105	13113828	-	NA	out			0.364276	0.29843	0.293888	0.348354	4.2647	0.360776	0.308606	0.404855	0.495786	5.01885	4.64177	-1.44095	0.333054	1	1.73353
NC_035090.1	10155500	0	3	0	6	1	4	0	6	3	2	4	0	1	3	1	3	5	52.9412	28.9706	LOC110487948	Body	NA	NA	NA	NA	6143	10126137	10161643	-	NA	island12987	10155138	10155786	0.668031	0.374641	0.571432	0.479025	6.87663	0.502522	0.418781	0.495506	0.356571	5.74706	6.31185	-1.03586	1	1	0.529385
NC_035078.1	80793567	2	0	4	1	4	0	3	0	0	3	4	2	2	1	2	0	92.8571	57.1429	75	LOC110500557	Body	NA	NA	NA	NA	6143	80787424	80819289	+	NA	out			0.00676691	0.00301406	0.00120364	0.00245406	0.0426424	0	0.00135648	0.00173079	0.00161509	0.0148004	0.0287214	1.15546	1	1	0.279974
NC_035097.1	10369234	4	0	7	2	8	0	4	2	3	3	4	4	4	5	4	2	85.1852	51.7241	68.4547	LOC110499899	Body	NA	NA	NA	NA	6144	10363090	10372247	+	NA	out			0.193077	0.146827	0.054446	0.18786	1.86506	0.0472647	0.03776	0.0662467	0.118017	0.846627	1.35585	1.68997	0.549256	1	0.0865851
NC_035093.1	7360495	4	0	5	0	5	0	5	0	2	3	4	2	3	0	2	0	100	68.75	84.375	LOC110495101	Body	NA	NA	NA	NA	6151	7354344	7446219	+	NA	out			0.0253478	0.0104539	0.00459213	0.00468138	0.142716	0.00261736	0.00282287	0.00180091	0.00168052	0.0293011	0.0860087	1.61025	1	1	0.818503
NC_035088.1	47325234	1	2	3	1	5	0	1	4	4	0	4	0	5	0	5	0	58.8235	100	79.4117	LOC110537734	Body	NA	NA	NA	NA	6169	47203983	47331403	-	NA	out			0.292768	0.304146	0.122812	0.279244	3.21292	0.206463	0.171653	0.221183	0.366345	3.07012	3.14152	-1.17432	0.839186	1	0.912245
NC_035088.1	19056739	0	5	1	1	3	2	2	1	0	4	0	4	0	5	0	3	40	0	20	LOC110537222	Body	NA	NA	NA	NA	6169	19053736	19062908	-	NA	out			0.056418	0.188469	0.15889	0.127877	1.76242	0.152048	0.0706842	0.132277	0.291754	2.03907	1.90074	-1.39929	0.60776	1	0.152566
NC_035090.1	10155471	0	3	2	4	2	3	2	4	4	1	3	0	2	2	4	0	30	81.25	55.625	LOC110487948	Body	NA	NA	NA	NA	6172	10126137	10161643	-	NA	island12987	10155138	10155786	0.668031	0.374641	0.571432	0.479025	6.87663	0.502522	0.418781	0.495506	0.356571	5.74706	6.31185	-1.03586	1	1	2.33655
NC_035082.1	8897878	2	0	4	0	9	0	4	0	3	1	2	3	4	0	3	3	100	63.1579	81.5789	dmxl1	Body	NA	NA	NA	NA	6193	8891685	8953095	+	NA	island5405	8897445	8898133	0.304783	0.186115	0.219847	0.227303	3.06433	0.242779	0.182304	0.324215	0.336903	3.4544	3.25936	-1.3772	0.558177	1	0.529228
NC_035103.1	18444084	0	0	2	1	5	0	4	0	1	2	1	2	3	2	2	0	91.6667	53.8462	72.7565	LOC110507683	Body	NA	NA	NA	NA	6194	18437890	18453171	+	NA	out			0.039509	0.0188548	0.0225884	0.0153516	0.313105	0.00314713	0.00848561	0.0180452	0.00673557	0.115054	0.21408	1.60884	1	1	0.134475
NC_035105.1	40181385	4	1	8	0	3	0	5	1	4	3	2	4	2	1	0	3	90.9091	42.1053	66.5072	cct8	Body	NA	NA	NA	NA	6196	40174358	40187581	-	NA	out			2.73946	1.96101	2.85691	2.86513	34.3441	2.41854	2.33714	3.00291	2.47914	32.9316	33.6378	-1.19035	0.4791	1	1.12172
NC_035092.1	64006596	11	12	1	9	3	6	4	5	0	6	1	5	0	8	2	6	37.2549	10.7143	23.9846	LOC110491159	Body	NA	NA	NA	NA	6214	63954116	64012810	-	NA	out			0.0565767	0.0515453	0.0326732	0.0639519	0.663368	0.0335953	0.0243027	0.0159742	0.0403349	0.368861	0.516114	1.34846	1	1	1.90007
NC_035088.1	50903773	4	0	5	0	5	0	5	0	1	5	0	5	4	1	4	0	100	45	72.5	LOC110537786	Body	NA	NA	NA	NA	6242	50900673	50910015	-	NA	out			0.0230798	0.01542	0	0.00418501	0.13296	0	0	0	0	0	0.06648	1.96183	1	1	0.883473
NC_035097.1	35527983	3	0	3	1	6	1	4	0	1	5	3	2	3	2	1	2	88.8889	42.1053	65.4971	LOC110500515	Body	NA	NA	NA	NA	6282	35495712	35534265	-	NA	out			1.0761	0.703767	1.54996	1.4949	16.0477	0.316854	0.310565	0.347624	0.497925	4.70921	10.3785	2.74435	0.0024748	0.0718349	2.97902
NC_035092.1	15582484	3	1	2	3	3	1	5	2	1	4	1	4	0	5	3	2	65	25	45	LOC100136345	Body	NA	NA	NA	NA	6283	15576297	15588767	-	NA	out			0.0103745	0.00385078	0.00307554	0	0.055197	0	0	0	0	0	0.0275985	1.3993	1	1	0.563997
NC_035077.1	47291345	4	0	4	0	6	0	7	0	2	2	2	6	3	1	3	1	100	50	75	LOC110532393	Body	NA	NA	NA	NA	6287	47256099	47297632	-	NA	out			0.0861831	0.0751553	0.0415558	0.064016	0.861136	0.0984261	0.0738919	0.074363	0.142501	1.24596	1.05355	-1.6803	0.72677	1	1.60471
NC_035078.1	18680811	2	2	7	2	7	0	4	2	0	5	2	6	5	4	3	7	76.9231	31.25	54.0866	rftn1	Body	NA	NA	NA	NA	6293	18614512	18687104	-	NA	out			0.0594091	0.101215	0.0385702	0.340413	1.7501	0.0602895	0.0482317	0.0410272	0.121943	0.863567	1.30683	1.56518	0.754139	1	0.117948
NC_035078.1	18680810	3	1	4	0	5	0	3	0	0	4	3	0	1	3	0	2	93.75	30.7692	62.2596	rftn1	Body	NA	NA	NA	NA	6294	18614512	18687104	-	NA	out			0.0594091	0.101215	0.0385702	0.340413	1.7501	0.0602895	0.0482317	0.0410272	0.121943	0.863567	1.30683	1.56518	0.754139	1	0.106157
NC_035105.1	13712470	1	5	2	1	0	9	5	4	0	5	0	7	0	7	0	4	29.6296	0	14.8148	LOC110509696	Body	NA	NA	NA	NA	6304	13706166	13726975	+	NA	out			0.00828964	0	0	0.0356997	0.141732	0.00231112	0	0	0.00247316	0.0153022	0.078517	1.78136	1	1	5.20884
NC_035088.1	19056595	3	2	3	3	5	2	2	4	0	5	1	5	0	7	1	3	54.1667	9.09091	31.6288	LOC110537222	Body	NA	NA	NA	NA	6313	19053736	19062908	-	NA	out			0.056418	0.188469	0.15889	0.127877	1.76242	0.152048	0.0706842	0.132277	0.291754	2.03907	1.90074	-1.39929	0.60776	1	0.172825
NC_035080.1	78813613	0	5	0	4	0	5	0	0	0	4	3	0	0	1	3	0	0	54.5455	27.2727	LOC110521095	Body	NA	NA	NA	NA	6345	78806139	78819958	-	NA	out			0.0748947	0.0555983	0.033304	0.082049	0.793606	0.111362	0.109472	0.139679	0.111722	1.51983	1.15672	-2.16578	0.344217	1	0.975069
NC_035093.1	35204806	2	6	1	4	0	3	0	2	2	3	4	3	4	0	1	2	16.6667	57.8947	37.2807	LOC110493203	Body	NA	NA	NA	NA	6350	35198456	35210576	+	NA	out			0.359361	0.285262	0.411366	0.22581	4.23831	0.134907	0	0.0136507	0.0297224	0.591666	2.41499	5.03149	0.00449268	0.110483	2.19848
NC_035096.1	38960121	5	4	5	0	4	3	1	1	3	0	4	0	0	0	3	0	65.2174	100	82.6087	LOC110499558	Body	NA	NA	NA	NA	6386	38943132	38966507	-	NA	out			0.0147594	0	0.00164079	0.00334536	0.0622186	0	0.00184915	0	0.00440336	0.0196424	0.0409305	1.23333	1	1	0.975154
NC_035090.1	23300048	5	0	2	1	5	0	5	0	4	1	3	3	2	3	5	1	94.4444	63.6364	79.0404	LOC110488203	Body	NA	NA	NA	NA	6396	23293652	23319773	+	NA	island13147	23299665	23300338	0.0165098	0.00551524	0.00146831	0.00898107	0.102648	0.0036823	0	0	0.00197023	0.0184907	0.0605693	1.49519	1	1	1.14801
NC_035094.1	57352445	7	3	3	5	2	2	2	5	1	1	0	4	0	7	0	3	48.2759	6.25	27.263	LOC110496718	Body	NA	NA	NA	NA	6423	57346022	57357850	+	NA	out			0	0	0	0	0	0	0	0	0	0	0	-1	1	1	#DIV/0!
NC_035085.1	21753772	5	1	3	1	6	1	3	3	4	0	7	0	7	0	5	0	73.913	100	86.9565	LOC110531878	Body	NA	NA	NA	NA	6438	21747334	21855806	+	NA	out			0.1479	0.09607	0.0654144	0.15536	1.50106	0.0496583	0.0494131	0.0625397	0.0673738	0.733064	1.11706	1.56875	0.72677	1	1.61332
NC_035088.1	41931498	6	0	5	1	11	1	6	0	2	1	2	3	1	2	3	0	93.3333	57.1429	75.2381	LOC110537675	Body	NA	NA	NA	NA	6460	41903059	41937958	-	NA	out			1.41244	1.23016	0.960526	1.3702	16.1749	1.53792	1.67206	2.76873	1.79764	24.8445	20.5097	-1.91612	0.0112919	0.216589	2.88239
NC_035102.1	4665863	1	4	2	0	1	2	3	1	0	4	0	11	1	2	0	7	50	4	27	LOC110506272	Body	NA	NA	NA	NA	6462	4659401	4681076	+	NA	out			0.372058	0.327893	0.415826	1.22302	7.67544	0.228535	0.199417	0.2519	0.299169	3.13472	5.40508	1.92579	0.0990446	0.886557	3.47693
NC_035077.1	84095222	8	0	8	0	3	0	3	0	4	0	2	0	1	4	3	0	100	71.4286	85.7143	pstk	Body	NA	NA	NA	NA	6480	84082411	84101702	-	NA	out			0.0894191	0.112017	0.0854898	0.0932317	1.24256	0.361481	0.250948	0.231569	0.394829	3.99485	2.61871	-3.67836	0.0073083	0.158499	1.11997
NC_035089.1	33522328	3	2	4	2	2	2	4	1	3	0	6	0	3	0	6	0	65	100	82.5	LOC110486231	Body	NA	NA	NA	NA	6488	33510116	33528816	-	NA	out			0.0415103	0.0333832	0.0307645	0.0292716	0.440107	0.0180023	0.0254255	0.0206446	0.0330249	0.311667	0.375887	1.10431	1	1	0.134374
NC_035078.1	16146922	1	4	1	3	1	4	1	4	3	0	4	1	0	3	4	0	21.0526	73.3333	47.1929	LOC110486933	Body	NA	NA	NA	NA	6503	16140419	16155990	+	NA	out			0.290799	0.160365	0.283254	0.266161	3.2987	0.259436	0.141569	0.301056	0.343727	3.31925	3.30897	-1.23456	0.701843	1	0.382305
NC_035097.1	11318458	3	9	4	5	3	8	5	3	4	0	5	3	4	1	6	0	37.5	82.6087	60.0543	LOC110499918	Body	NA	NA	NA	NA	6565	11311893	11322318	+	NA	out			0.0124094	0.00460609	0	0	0.052583	0	0	0	0.00493636	0.0147576	0.0336703	1.21938	1	1	0.627684
NC_035079.1	68565791	3	0	3	1	0	0	5	0	0	3	0	6	0	3	0	0	91.6667	0	45.8334	LOC110520412	Body	NA	NA	NA	NA	6572	68556850	68572363	-	NA	out			0.0528175	0.0557184	0.017306	0.22179	1.12287	0.0310007	0.0390074	0.0319957	0.023222	0.408655	0.76576	1.95895	0.687678	1	3.75163
NC_035082.1	55986751	3	0	3	0	6	0	4	0	3	3	2	1	2	0	3	2	100	62.5	81.25	LOC110526268	Body	NA	NA	NA	NA	6573	55980178	55998204	+	NA	out			0.641149	0.319674	0.608507	0.336195	6.29163	0.469553	0.0695371	0.17745	0.137038	2.79522	4.54343	1.79814	0.177409	1	2.02937
NC_035097.1	31986409	1	7	2	2	3	1	6	0	7	0	5	0	2	0	4	0	54.5455	100	77.2728	LOC110500410	Body	NA	NA	NA	NA	6577	31986170	31992986	-	NA	out			0.638963	1.16236	0.506375	0.602253	9.42595	0.769004	0.65311	0.477344	1.3665	10.4444	9.93516	-1.33919	0.416853	1	0.00304327
NC_035102.1	1401112	4	0	5	0	11	0	6	0	5	1	2	1	1	2	2	1	100	66.6667	83.3333	LOC110506253	Body	NA	NA	NA	NA	6581	1394531	1406679	+	NA	out			0.0354983	0.00790568	0.00315706	0.0321842	0.250217	0.0316697	0.00711593	0.018159	0.0211814	0.251388	0.250802	-1.15631	1	1	0.568866
NC_035080.1	53300748	4	1	3	2	5	1	5	1	2	4	1	4	1	3	0	3	77.2727	22.2222	49.7475	LOC110522057	Body	NA	NA	NA	NA	6606	53239903	53307354	-	NA	out			0.269815	0.0754677	0.0506079	0.385487	2.50617	0.0834231	0.0467811	0.0506955	0.103006	0.910189	1.70818	2.09165	0.267441	1	1.67817
NC_035085.1	17531140	6	0	4	0	2	0	4	0	5	0	4	1	0	3	0	3	100	56.25	78.125	mllt3	Body	NA	NA	NA	NA	6612	17524528	17566133	+	NA	out			0.027987	0.0242389	0.00645305	0.00469891	0.200989	0.0219631	0.0197397	0.0132561	0.0210289	0.247156	0.224073	-1.30866	1	1	1.00218
NC_035086.1	46154998	0	4	3	0	0	7	1	1	4	0	3	0	2	1	0	3	25	69.2308	47.1154	slc25a35	Body	NA	NA	NA	NA	6624	46146762	46161622	-	NA	out			0.336634	0.281139	0.420691	0.284157	4.37966	0.346283	0.04363	0.267213	0.311687	3.07547	3.72757	1.14689	0.712819	1	1.21685
NC_035100.1	4606811	5	2	3	2	3	1	1	6	4	1	4	0	5	0	6	0	52.1739	95	73.587	LOC110503573	Body	NA	NA	NA	NA	6627	4604404	4613438	-	NA	out			0.00954662	0	0	0	0.0293191	0.0106463	0.019137	0.00610442	0	0.121884	0.0756017	-1.72477	1	1	0.70773
NC_035101.1	34045027	1	2	0	0	3	2	1	3	1	0	4	0	7	0	4	0	41.6667	100	70.8333	LOC110505136	Body	NA	NA	NA	NA	6640	34038387	34111343	+	NA	out			0.219899	0.128356	0.0935785	0.187043	2.02971	0.0955864	0.0456211	0.0839128	0.124157	1.11115	1.57043	1.43328	0.774671	1	1.65205
NC_035105.1	41151165	6	0	7	0	6	0	4	0	2	1	2	3	6	0	1	5	100	55	77.5	LOC110510294	Body	NA	NA	NA	NA	6641	41140552	41157806	-	NA	out			0.0374907	0.00834942	0.0177827	0.00453209	0.221103	0	0.0125256	0.00639275	0.0089481	0.0899119	0.155508	1.44057	1	1	1.02678
NC_035089.1	1806621	7	2	8	0	7	2	6	1	2	3	5	2	4	3	0	6	84.8485	44	64.4243	LOC110485358	Body	NA	NA	NA	NA	6648	1799973	1861963	+	NA	out			0.0236536	0.0147189	0.0210365	0.0201839	0.261485	0.00930996	0.00906477	0.0106764	0.018265	0.150417	0.205951	1.23266	1	1	0.945645
NC_035089.1	1806622	5	1	5	3	5	0	4	0	2	3	2	3	4	0	1	5	82.6087	45	63.8043	LOC110485358	Body	NA	NA	NA	NA	6649	1799973	1861963	+	NA	out			0.0236536	0.0147189	0.0210365	0.0201839	0.261485	0.00930996	0.00906477	0.0106764	0.018265	0.150417	0.205951	1.23266	1	1	1.36777
NC_035079.1	68257558	1	3	4	0	0	3	3	0	0	4	0	3	0	4	0	4	57.1429	0	28.5714	LOC110520399	Body	NA	NA	NA	NA	6688	68250870	68271645	+	NA	out			1.57553	1.54406	2.34089	2.35815	25.923	1.28014	1.10894	1.52113	1.65478	17.8	21.8615	1.18892	0.531556	1	0.72442
NC_035081.1	89253795	6	0	7	0	5	0	3	0	3	2	2	1	2	4	2	1	100	52.9412	76.4706	cnga3	Body	NA	NA	NA	NA	6692	89247103	89264162	+	NA	out			0.0101118	0.00844485	0.00224825	0.0137517	0.110591	0	0.00506749	0	0	0.0177534	0.064172	1.55327	1	1	1.26688
NC_035087.1	46843722	4	0	5	0	4	0	5	0	2	2	1	2	0	3	2	0	100	41.6667	70.8333	LOC110535840	Body	NA	NA	NA	NA	6700	46837022	46853722	+	NA	out			0	0	0	0	0	0	0	0	0	0	0	-1	1	1	#DIV/0!
NC_035084.1	53171445	4	1	8	1	7	0	6	0	5	2	9	0	1	5	1	2	92.5926	64	78.2963	LOC110530230	Body	NA	NA	NA	NA	6719	53168086	53178164	-	NA	out			0.0427888	0.0667053	0.0875253	0.170694	1.21672	0.0620328	0.0643304	0.0930259	0.0970199	1.00824	1.11248	-1.02239	1	1	0.25702
NC_035093.1	39397944	3	0	5	0	5	0	4	0	4	1	3	2	4	2	1	2	100	63.1579	81.5789	LOC110494126	Body	NA	NA	NA	NA	6737	39391207	39430858	+	NA	out			0.0870107	0.0557112	0.0754489	0.120303	1.10974	0.0654974	0.0414248	0.0389462	0.0908568	0.758329	0.934036	1.15966	1	1	0.54354
NC_035099.1	29925466	4	0	7	0	5	0	5	0	2	1	2	5	4	1	3	5	100	47.8261	73.913	arl3	Body	NA	NA	NA	NA	6754	29918712	29936406	+	NA	out			0.14136	0.0678484	0.112714	0.243067	1.85077	0.206566	0.17344	0.221299	0.328664	2.96443	2.4076	-1.91294	0.167834	1	1.6023
NC_035084.1	34179397	3	3	2	4	4	3	3	0	4	1	3	0	6	0	5	0	54.5455	94.7368	74.6411	drc1	Body	NA	NA	NA	NA	6772	34172625	34182765	+	NA	out			0.0340218	0.0426198	0	0.00385569	0.250951	0.00948515	0	0	0	0.0324574	0.141704	2.18179	1	1	2.11023
NC_035097.1	41606427	2	0	2	3	2	4	1	2	5	0	3	0	3	0	3	0	43.75	100	71.875	LOC110500634	Body	NA	NA	NA	NA	6778	41552811	41613205	-	NA	out			0.0592686	0.0572508	0.0120663	0.0420819	0.543044	0.0780405	0.0508159	0.131502	0.0886251	1.10661	0.824826	-2.21196	0.453436	1	1.30273
NC_035093.1	41561111	3	1	4	0	3	1	5	0	1	1	0	3	1	3	0	4	88.2353	15.3846	51.81	LOC110494180	Body	NA	NA	NA	NA	6785	41554326	41603564	+	NA	out			0.114739	0.0682714	0.0233687	0.0659101	0.866927	0.11428	0.0895433	0.182579	0.19546	1.83972	1.35332	-2.40127	0.227051	1	2.07791
NC_035079.1	24697836	3	0	0	6	5	0	4	1	3	0	5	0	4	0	3	0	63.1579	100	81.5789	LOC110513414	Body	NA	NA	NA	NA	6798	24691038	24711154	+	NA	out			0.021438	0.00716156	0.0038132	0.00194366	0.108602	0.0143444	0.00214872	0.00548326	0.00255836	0.0807978	0.0947001	1.03639	1	1	0.797106
NC_035089.1	25815697	5	0	7	0	4	0	3	0	3	1	2	6	3	0	1	1	100	52.9412	76.4706	LOC110485131	Body	NA	NA	NA	NA	6803	25808894	25819534	+	NA	out			0.0202645	0.0315912	0.0180223	0.0257216	0.311111	0.0316381	0.0121866	0.0155493	0.0290197	0.284607	0.297859	-1.09101	1	1	0.58569
NC_035081.1	27729479	3	0	3	0	3	0	4	0	1	2	2	4	2	4	7	1	100	52.1739	76.087	LOC110522911	Body	NA	NA	NA	NA	6803	27699827	27736282	-	NA	island4473	27728908	27730203	0.0130128	0.00922102	0.00315628	0.00643525	0.101427	0	0	0.00151288	0.00282349	0.0130035	0.0572152	1.55304	1	1	0.494804
NC_035099.1	29925523	4	0	7	0	5	0	5	0	3	0	2	4	5	0	1	7	100	50	75	arl3	Body	NA	NA	NA	NA	6811	29918712	29936406	+	NA	out			0.14136	0.0678484	0.112714	0.243067	1.85077	0.206566	0.17344	0.221299	0.328664	2.96443	2.4076	-1.91294	0.167834	1	2.32375
NC_035099.1	29925524	4	0	4	0	3	1	6	0	3	1	4	7	3	1	2	5	94.4444	46.1538	70.2991	arl3	Body	NA	NA	NA	NA	6812	29918712	29936406	+	NA	out			0.14136	0.0678484	0.112714	0.243067	1.85077	0.206566	0.17344	0.221299	0.328664	2.96443	2.4076	-1.91294	0.167834	1	0.558948
NC_035079.1	79808353	3	0	4	0	3	0	6	0	1	4	2	0	4	0	2	1	100	64.2857	82.1429	pknox1	Body	NA	NA	NA	NA	6829	79804139	79815182	-	NA	out			0.558415	0.565284	0.329929	0.679764	6.91043	0.309191	0.273977	0.234717	0.414752	3.96565	5.43804	1.39619	0.38801	1	1.99269
NC_035096.1	33520841	1	3	1	3	3	3	2	3	3	0	3	0	0	2	4	0	36.8421	83.3333	60.0877	LOC110499436	Body	NA	NA	NA	NA	6829	33519986	33527670	-	NA	out			0.538735	0.918594	0.389291	0.946351	9.0452	0.657114	0.517471	0.502373	1.06482	8.7599	8.90255	-1.18973	0.647292	1	0.571688
NC_035088.1	58498198	0	3	3	4	4	1	0	3	4	0	5	1	4	0	5	1	38.8889	90	64.4445	LOC110537913	Body	NA	NA	NA	NA	6831	58491367	58511090	+	NA	out			0.214279	0.138781	0.210016	0.190309	2.48125	0.18044	0.127109	0.190146	0.193091	2.21345	2.34735	-1.09785	1	1	1.0274
NC_035084.1	70848145	3	1	0	8	1	2	0	3	4	0	6	1	2	2	4	1	22.2222	80	51.1111	LOC110530623	Body	NA	NA	NA	NA	6831	70841314	70874788	+	NA	out			0.019325	0.00717297	0.00114578	0.00817637	0.112703	0	0.00129128	0	0.00153746	0.00912021	0.0609116	1.67833	1	1	0.59713
NC_035077.1	57814998	1	2	3	0	0	5	3	4	3	1	3	0	4	0	5	0	38.8889	93.75	66.3195	mcmbp	Body	NA	NA	NA	NA	6859	57804911	57821857	-	NA	out			0.386811	0.240866	0.40512	0.636795	5.49888	0.229873	0.114779	0.322192	0.321912	3.12276	4.31082	1.40911	0.399496	1	0.524563
NC_035081.1	53623034	0	3	0	7	1	5	2	8	8	0	7	1	4	1	2	1	11.5385	87.5	49.5192	apc2	Body	NA	NA	NA	NA	6865	53590950	53629899	-	NA	out			0.0143941	0.0135624	0.000984727	0.0030116	0.100224	0	0	0.001416	0.00528539	0.0200714	0.0601478	1.46241	1	1	2.61738
NC_035084.1	53171298	7	0	5	0	4	0	5	0	4	5	7	0	3	1	0	4	100	58.3333	79.1667	LOC110530230	Body	NA	NA	NA	NA	6866	53168086	53178164	-	NA	out			0.0427888	0.0667053	0.0875253	0.170694	1.21672	0.0620328	0.0643304	0.0930259	0.0970199	1.00824	1.11248	-1.02239	1	1	0.741467
NC_035090.1	47351627	4	0	3	1	4	1	4	0	2	0	3	2	1	2	1	2	88.2353	53.8462	71.0408	LOC110488590	Body	NA	NA	NA	NA	6867	47338583	47358494	-	NA	out			0.85552	0.651177	0.51623	0.634265	8.62521	0.487901	0.427655	0.794949	0.997693	8.54785	8.58653	-1.21352	0.632825	1	1.09613
NC_035084.1	53171297	4	1	4	1	11	0	5	0	3	3	6	1	3	5	1	4	92.3077	50	71.1539	LOC110530230	Body	NA	NA	NA	NA	6867	53168086	53178164	-	NA	out			0.0427888	0.0667053	0.0875253	0.170694	1.21672	0.0620328	0.0643304	0.0930259	0.0970199	1.00824	1.11248	-1.02239	1	1	0.115931
NC_035085.1	7313940	1	1	3	0	3	2	3	3	3	0	7	0	3	0	3	0	62.5	100	81.25	LOC110532924	Body	NA	NA	NA	NA	6869	7307071	7342975	+	NA	out			0.0168159	0.0200626	0	0	0.114679	0.00133949	0.00240778	0.0122887	0	0.0500791	0.0823789	1.26346	1	1	1.00431
NC_035098.1	27051763	6	0	4	1	4	0	2	1	1	3	2	1	2	2	2	0	88.8889	53.8462	71.3676	LOC110501667	Body	NA	NA	NA	NA	6893	27044870	27059172	+	NA	out			0.0633199	0.0503633	0.0268161	0.442865	1.89308	0.0201753	0.0332436	0.0231364	0.0395813	0.373608	1.13334	3.36815	0.186817	1	0.334666
NC_035088.1	15155453	5	0	8	0	5	0	6	0	3	2	2	3	4	2	4	0	100	65	82.5	LOC110537129	Body	NA	NA	NA	NA	6905	15138876	15162358	-	NA	out			0.0110191	0.00613504	0.00489994	0.00333012	0.0818651	0	0.00184072	0	0.0043833	0.0195529	0.050709	1.35514	1	1	1.43571
NC_035081.1	53622989	1	2	0	7	0	6	2	8	3	5	7	2	4	1	1	2	11.5385	60	35.7692	apc2	Body	NA	NA	NA	NA	6910	53590950	53629899	-	NA	out			0.0143941	0.0135624	0.000984727	0.0030116	0.100224	0	0	0.001416	0.00528539	0.0200714	0.0601478	1.46241	1	1	1.68173
NC_035087.1	59793330	11	4	6	8	2	0	4	8	9	0	9	2	9	1	2	0	53.4884	90.625	72.0567	LOC110535090	Body	NA	NA	NA	NA	6910	59786420	59806244	+	NA	out			0.282799	0.239813	0.245705	0.183423	3.11708	0.106742	0.0828538	0.116845	0.179127	1.54342	2.33025	1.59037	0.481441	1	0.638416
NC_035091.1	5560631	0	7	3	2	5	1	1	4	6	0	6	2	6	0	4	0	39.1304	91.6667	65.3986	LOC110489549	Body	NA	NA	NA	NA	6922	5407320	5567553	-	NA	out			0.0484469	0.0230774	0.0105323	0.0722304	0.495027	0.0114058	0.00701392	0.0103262	0.014775	0.138914	0.316971	2.04238	1	1	4.63817
NC_035091.1	5560630	2	2	2	3	3	3	2	3	6	0	5	2	8	0	4	0	45	92	68.5	LOC110489549	Body	NA	NA	NA	NA	6923	5407320	5567553	-	NA	out			0.0484469	0.0230774	0.0105323	0.0722304	0.495027	0.0114058	0.00701392	0.0103262	0.014775	0.138914	0.316971	2.04238	1	1	1.98472
NC_035093.1	71233383	0	3	0	2	3	0	4	0	0	4	0	3	0	1	0	4	58.3333	0	29.1667	LOC110494816	Body	NA	NA	NA	NA	6968	71201898	71240351	-	NA	out			0.116638	0.122387	0.0608431	0.0732106	1.20348	0.200112	0.0786862	0.10757	0.246264	2.02107	1.61227	-1.96592	0.267441	1	1.57454
NC_035093.1	35205442	1	3	0	3	1	4	0	5	2	3	4	1	3	2	2	2	11.7647	57.8947	34.8297	LOC110493203	Body	NA	NA	NA	NA	6986	35198456	35210576	+	NA	out			0.359361	0.285262	0.411366	0.22581	4.23831	0.134907	0	0.0136507	0.0297224	0.591666	2.41499	5.03149	0.00449268	0.110483	2.97384
NC_035100.1	6244616	2	2	1	3	3	1	1	3	5	0	5	0	4	2	4	0	43.75	90	66.875	LOC110503593	Body	NA	NA	NA	NA	7013	6243293	6251629	-	NA	out			0.0362106	0.0576023	0.0460059	0.02814	0.551925	0.0346128	0.0155544	0.039693	0.0555594	0.458739	0.505332	-1.02234	1	1	0.826101
NC_035087.1	47073936	5	0	5	0	5	0	4	0	1	1	2	3	2	3	3	0	100	53.3333	76.6667	LOC110535048	Body	NA	NA	NA	NA	7019	47067260	47080955	-	NA	out			0.00629773	0.00701272	0	0.00856467	0.0692695	0	0	0	0	0	0.0346347	1.50109	1	1	1.99101
NC_035080.1	82894623	5	0	4	0	7	0	3	0	2	2	4	2	4	1	2	0	100	70.5882	85.2941	LOC110522649	Body	NA	NA	NA	NA	7022	82890742	82901645	-	NA	out			0.170071	0.0748709	0.112561	0.13985	1.62428	0.0573393	0.0436063	0.116336	0.0802394	0.939704	1.28199	1.35525	0.754139	1	1.03335
NC_035099.1	29925747	6	1	5	0	5	0	3	1	3	1	1	5	3	2	1	4	90.4762	40	65.2381	arl3	Body	NA	NA	NA	NA	7035	29918712	29936406	+	NA	out			0.14136	0.0678484	0.112714	0.243067	1.85077	0.206566	0.17344	0.221299	0.328664	2.96443	2.4076	-1.91294	0.167834	1	2.67814
NC_035083.1	22771076	0	5	2	3	5	1	0	4	4	0	4	3	3	0	5	0	35	84.2105	59.6052	LOC110528936	Body	NA	NA	NA	NA	7035	22764041	22773688	+	NA	out			0.160921	0.13937	0.182871	0.287743	2.5374	0.129608	0.0672042	0.228663	0.176036	1.89481	2.21611	1.07811	1	1	1.14655
NC_035093.1	66588998	4	1	5	0	6	0	7	0	4	2	3	4	1	1	2	2	95.6522	52.6316	74.1419	LOC110494722	Body	NA	NA	NA	NA	7042	66565411	66596040	-	NA	out			0.530814	1.94883	0.0688714	1.48079	12.8278	14.1614	16.6016	27.2346	0.267162	189.553	101.19	-19.6445	3.03e-05	0.00238764	2.04922
NC_035094.1	56927019	0	5	0	7	0	3	0	3	1	3	3	3	2	3	1	3	0	36.8421	18.4211	LOC110496705	Body	NA	NA	NA	NA	7048	56919971	56930728	+	NA	out			0.0721587	0.0848149	0.0392179	0.0399801	0.761588	0.0268235	0.016072	0.0153802	0.00956804	0.223082	0.492335	2.17272	0.625142	1	2.36953
NC_035090.1	12747485	4	0	2	0	4	0	3	0	2	1	0	3	3	0	2	2	100	53.8462	76.9231	LOC110488021	Body	NA	NA	NA	NA	7084	12740401	12780816	+	NA	out			0.0448171	0.0570345	0.0142351	0.0396656	0.498035	0.0249897	0.028877	0.0218343	0.0509367	0.404806	0.451421	-1.00415	1	1	0.345448
NC_035078.1	82202055	2	5	2	4	2	3	5	3	6	3	4	0	6	0	7	2	42.3077	82.1429	62.2253	LOC110500795	Body	NA	NA	NA	NA	7086	82194825	82209141	-	NA	out			0.0391597	0.0167713	0.00267899	0.0382348	0.307277	0	0.0211343	0.0192615	0	0.13213	0.219703	1.47681	1	1	0.854431
NC_035079.1	23360898	4	1	4	0	6	0	5	0	5	2	3	4	3	2	1	4	95	50	72.5	LOC110512665	Body	NA	NA	NA	NA	7102	23302412	23368000	-	NA	out			0.0341917	0.0893262	0.00994125	0.0101345	0.45499	0.00146654	0	0.000840894	0.0180477	0.0615091	0.25825	2.76816	0.500095	1	0.0225567
NC_035079.1	23360897	3	4	5	0	4	1	5	1	2	3	1	5	0	3	1	4	73.913	21.0526	47.4828	LOC110512665	Body	NA	NA	NA	NA	7103	23302412	23368000	-	NA	out			0.0341917	0.0893262	0.00994125	0.0101345	0.45499	0.00146654	0	0.000840894	0.0180477	0.0615091	0.25825	2.76816	0.500095	1	1.69695
NC_035086.1	18919965	4	1	4	2	5	1	3	1	1	4	1	4	1	3	3	2	76.1905	31.5789	53.8847	LOC110533519	Body	NA	NA	NA	NA	7114	18912851	18961556	+	NA	out			0.0593253	0.0709905	0.0511863	0.0313087	0.694225	0.0345606	0.0221871	0.0430302	0.0570605	0.496349	0.595287	1.10685	1	1	2.35681
NC_035094.1	41973014	0	4	0	4	1	3	0	6	1	1	4	1	1	3	3	0	5.55556	64.2857	34.9206	LOC110496419	Body	NA	NA	NA	NA	7122	41965892	41973586	+	NA	island17049	41972457	41973220	0.0224181	0.00624082	0	0.0101626	0.121557	0.00625009	0	0	0	0.0213873	0.071472	1.57747	1	1	1.90343
NC_035094.1	41973021	2	2	0	4	1	3	0	6	4	1	5	0	1	3	3	1	16.6667	72.2222	44.4445	LOC110496419	Body	NA	NA	NA	NA	7129	41965892	41973586	+	NA	island17049	41972457	41973220	0.0224181	0.00624082	0	0.0101626	0.121557	0.00625009	0	0	0	0.0213873	0.071472	1.57747	1	1	0.499764
NC_035094.1	41973029	3	3	1	5	1	3	0	3	2	1	6	0	2	1	6	0	26.3158	88.8889	57.6024	LOC110496419	Body	NA	NA	NA	NA	7137	41965892	41973586	+	NA	island17049	41972457	41973220	0.0224181	0.00624082	0	0.0101626	0.121557	0.00625009	0	0	0	0.0213873	0.071472	1.57747	1	1	0.660155
NC_035094.1	41973030	1	3	0	4	0	4	0	6	4	1	4	1	0	4	4	0	5.55556	66.6667	36.1111	LOC110496419	Body	NA	NA	NA	NA	7138	41965892	41973586	+	NA	island17049	41972457	41973220	0.0224181	0.00624082	0	0.0101626	0.121557	0.00625009	0	0	0	0.0213873	0.071472	1.57747	1	1	0.594573
NC_035077.1	62204198	1	10	2	5	2	7	5	2	6	1	6	1	6	1	2	2	29.4118	80	54.7059	LOC110527186	Body	NA	NA	NA	NA	7152	62148996	62211350	-	NA	out			0.111353	0.0916485	0.0449029	0.152377	1.29027	0.128036	0.0845728	0.116755	0.159298	1.56276	1.42652	-1.4499	0.549256	1	0.467999
NC_035077.1	62204197	0	4	0	1	0	5	1	2	2	0	3	0	2	1	2	3	7.69231	69.2308	38.4616	LOC110527186	Body	NA	NA	NA	NA	7153	62148996	62211350	-	NA	out			0.111353	0.0916485	0.0449029	0.152377	1.29027	0.128036	0.0845728	0.116755	0.159298	1.56276	1.42652	-1.4499	0.549256	1	0.878847
NC_035094.1	41973053	1	3	0	4	1	3	1	5	5	0	6	0	0	4	4	0	16.6667	78.9474	47.8071	LOC110496419	Body	NA	NA	NA	NA	7161	41965892	41973586	+	NA	island17049	41972457	41973220	0.0224181	0.00624082	0	0.0101626	0.121557	0.00625009	0	0	0	0.0213873	0.071472	1.57747	1	1	0.737714
NC_035084.1	32058520	1	7	5	0	4	0	1	1	3	0	3	0	3	0	4	0	57.8947	100	78.9474	LOC110529853	Body	NA	NA	NA	NA	7163	32051357	32068878	+	NA	out			0.214133	0.139777	0.109448	0.223151	2.22347	0.0960682	0.0937437	0.0786917	0.164486	1.38622	1.80484	1.27466	0.790805	1	1.75118
NC_035094.1	41973068	1	3	0	4	1	3	1	5	5	0	5	1	0	4	4	0	16.6667	73.6842	45.1754	LOC110496419	Body	NA	NA	NA	NA	7176	41965892	41973586	+	NA	island17049	41972457	41973220	0.0224181	0.00624082	0	0.0101626	0.121557	0.00625009	0	0	0	0.0213873	0.071472	1.57747	1	1	0.683336
NC_035077.1	58504425	2	3	1	2	0	5	6	0	3	1	5	0	6	0	6	0	47.3684	95.2381	71.3033	LOC110526516	Body	NA	NA	NA	NA	7184	58497098	58511609	-	NA	out			0.240716	0.191933	0.214082	0.25327	2.94936	0.132565	0.0982944	0.114016	0.18087	1.68256	2.31596	1.39133	0.648206	1	0.823446
NC_035094.1	41973076	1	3	0	4	1	3	1	5	5	0	6	0	0	4	3	1	16.6667	73.6842	45.1754	LOC110496419	Body	NA	NA	NA	NA	7184	41965892	41973586	+	NA	island17049	41972457	41973220	0.0224181	0.00624082	0	0.0101626	0.121557	0.00625009	0	0	0	0.0213873	0.071472	1.57747	1	1	0.642504
NC_035077.1	32490515	1	2	0	3	1	1	0	3	2	1	4	1	2	1	0	2	18.1818	61.5385	39.8601	LOC110521983	Body	NA	NA	NA	NA	7217	32483298	32504373	+	NA	out			0.141192	0.0979784	0.0545954	0.153983	1.44244	0.109534	0.0656302	0.102058	0.156285	1.37975	1.4111	-1.16709	1	1	1.79138
NC_035092.1	34918424	8	0	3	2	4	0	2	3	2	2	3	2	1	3	0	6	77.2727	31.5789	54.4258	LOC110491906	Body	NA	NA	NA	NA	7233	34911191	34921708	+	NA	out			0.0902064	0.278514	0.0401128	0.0669149	1.51659	1.54096	0.863035	1.63604	1.13033	16.6097	9.06314	-12.5531	2.88e-10	1.95e-07	1.93771
NC_035081.1	4445515	4	0	1	3	2	0	2	3	5	0	4	0	3	0	4	0	60	100	80	wdr7	Body	NA	NA	NA	NA	7234	4203369	4452749	-	NA	out			0.0978816	0.0648958	0.0658269	0.113203	1.1137	0.0393425	0.0292931	0.0502036	0.0625322	0.575599	0.844652	1.47259	1	1	1.05461
NC_035078.1	12405070	3	0	2	0	3	0	4	0	3	0	2	1	2	0	0	4	100	58.3333	79.1667	LOC110485483	Body	NA	NA	NA	NA	7235	12403099	12412305	-	NA	out			1.36777	1.31441	0.978978	1.28254	16.0843	1.00817	1.01879	1.07827	1.26332	14.0477	15.066	-1.08227	0.798842	1	0.184498
NC_035092.1	52488918	3	0	2	0	4	0	3	0	0	2	1	3	2	1	1	2	100	33.3333	66.6667	LOC110492360	Body	NA	NA	NA	NA	7242	52484353	52496160	-	NA	out			0.00730468	0.00406699	0	0.00662273	0.0567819	0	0.00366072	0	0	0.0128249	0.0348034	1.26553	1	1	0.939109
NC_035085.1	64268261	2	4	3	1	0	6	1	6	7	0	5	2	5	0	2	1	26.087	86.3636	56.2253	gpr157	Body	NA	NA	NA	NA	7284	64260977	64272002	+	NA	out			0.363758	0.20035	0.320032	0.358168	4.08243	0.130857	0.148973	0.135057	0.219384	2.03286	3.05764	1.59122	0.308563	1	4.10184
NC_035079.1	13297214	6	2	4	4	1	5	4	1	6	0	3	0	2	1	4	0	55.5556	93.75	74.6528	LOC110520814	Body	NA	NA	NA	NA	7286	13296742	13304500	-	NA	out			0.0833745	0.210437	0.0395464	0.065512	1.27508	0.080581	0.0779946	0.0710831	0.172461	1.27894	1.27701	-1.21693	1	1	0.665447
NC_035103.1	5798178	3	2	0	8	6	0	2	1	5	1	5	0	3	0	2	0	50	93.75	71.875	LOC110507400	Body	NA	NA	NA	NA	7309	5790869	5817870	+	NA	out			0.0191661	0.0160065	0.00852273	0.0130326	0.182737	0.00890572	0.00800417	0.0061277	0.0076241	0.0997888	0.141263	1.22669	1	1	1.35491
NC_035089.1	35120372	1	2	0	3	0	7	0	5	0	2	2	1	3	0	1	3	5.55556	50	27.7778	LOC110486285	Body	NA	NA	NA	NA	7317	35118929	35127689	-	NA	out			0.969751	0.624886	0.586644	0.923847	10.0939	0.883827	0.473652	0.988367	0.93992	10.4744	10.2841	-1.28217	0.450367	1	0.355587
NC_035082.1	41251000	5	0	3	0	3	0	0	2	2	0	1	4	2	1	2	1	84.6154	53.8462	69.2308	taok3	Body	NA	NA	NA	NA	7340	41162585	41258340	-	NA	out			0.175199	0.163995	0.0480661	0.193959	1.86065	0.112506	0.0957	0.107708	0.125769	1.42108	1.64087	1.05424	1	1	0.00830477
NC_035096.1	35061843	3	3	2	8	2	3	1	5	0	2	0	6	0	6	0	5	29.6296	0	14.8148	LOC110499450	Body	NA	NA	NA	NA	7350	35058210	35069193	-	NA	out			0	0	0.00349191	0.0177989	0.0707284	0	0.0511594	0.0502125	0.0374847	0.442723	0.256726	-3.28208	0.500095	1	2.44812
NC_035088.1	70072701	5	2	5	2	2	3	0	6	5	0	4	1	3	0	4	0	48	94.1176	71.0588	LOC110538282	Body	NA	NA	NA	NA	7374	70039717	70080075	-	NA	out			0.0705263	0.0511656	0.0199573	0.0387528	0.576486	0.0274083	0.034273	0.0437303	0.0497335	0.494422	0.535454	-1.04903	1	1	1.07217
NC_035085.1	13521614	3	0	3	0	4	0	4	1	1	3	2	0	1	2	1	2	93.3333	41.6667	67.5	LOC110531711	Body	NA	NA	NA	NA	7377	13513195	13528991	-	NA	out			0.0436811	0.0729603	0.043704	0.0569294	0.708477	0.319676	0.106717	0.254871	0.195479	2.82081	1.76464	-4.28381	0.0130535	0.236379	4.71548
NC_035105.1	34209423	4	0	3	0	3	1	3	0	1	1	0	3	2	2	3	1	92.8571	46.1538	69.5054	LOC110510177	Body	NA	NA	NA	NA	7388	34202035	34219853	+	NA	out			0.0169419	0.0107802	0	0.00658296	0.107342	0	0.00485164	0.0030952	0	0.0263316	0.0668368	1.43777	1	1	1.28873
NC_035104.1	27618910	4	0	3	0	5	0	4	0	2	1	4	1	2	0	1	2	100	69.2308	84.6154	LOC110508842	Body	NA	NA	NA	NA	7408	27611502	27626057	+	NA	out			0.349613	0.44869	0.424236	0.523812	5.73946	0.356843	0.276174	0.348593	0.360647	4.31809	5.02877	1.0732	0.879575	1	0.64882
NC_035086.1	41801769	3	5	5	3	1	4	3	2	0	5	0	8	0	5	0	6	46.1538	0	23.0769	LOC110533122	Body	NA	NA	NA	NA	7438	41794331	41802670	+	NA	out			0.0155133	0.00575816	0	0.00468832	0.0810048	0	0.00518294	0	0.00617104	0.0366066	0.0588057	1.19469	1	1	1.33931
NC_035102.1	20542221	2	3	1	4	1	1	2	2	3	0	4	0	1	1	3	0	37.5	91.6667	64.5833	LOC110506621	Body	NA	NA	NA	NA	7442	20501866	20549663	-	NA	out			0.0541364	0.0442072	0.0240733	0.0319035	0.497017	0.0201241	0.00813907	0.00923108	0.0193815	0.183158	0.340088	1.74152	1	1	0.996161
NC_035077.1	49095524	4	1	0	2	4	0	4	0	1	5	6	0	0	6	0	5	80	30.4348	55.2174	LOC110524730	Body	NA	NA	NA	NA	7459	49046348	49102983	-	NA	out			1.17419	0.747022	0.249217	0.462557	8.37025	0.490829	0.232782	0.654409	0.701535	6.56594	7.46809	1.03142	1	1	0.901132
NC_035083.1	66460774	2	4	0	3	0	3	0	4	1	3	5	0	4	2	3	0	12.5	72.2222	42.3611	LOC110528485	Body	NA	NA	NA	NA	7495	66453279	66476733	+	NA	out			0.349354	0.321451	0.165162	0.24839	3.49531	0.239908	0.125319	0.148142	0.351082	2.75633	3.12582	1.02442	1	1	0.928792
NC_035080.1	9969386	0	5	1	0	0	3	3	0	0	0	4	0	3	0	3	1	33.3333	90.9091	62.1212	LOC100136272	Body	NA	NA	NA	NA	7514	9961872	9977250	+	NA	out			2.00225	1.37084	2.93294	1.3831	25.6765	1.75753	1.30416	1.76804	1.97111	21.8079	23.7422	-1.01984	0.970776	1	1.61551
NC_035080.1	33582135	5	0	4	2	4	0	5	0	2	1	1	1	0	3	1	3	90	33.3333	61.6667	LOC110521786	Body	NA	NA	NA	NA	7517	33528630	33589652	-	NA	out			0.221207	0.193594	0.294783	0.296668	3.33085	0.0961527	0.110503	0.146418	0.072532	1.37456	2.35271	1.88708	0.23869	1	3.39237
NC_035079.1	29374205	3	2	0	5	3	4	0	4	2	3	6	1	5	1	2	2	28.5714	68.1818	48.3766	LOC110515882	Body	NA	NA	NA	NA	7518	29285189	29381723	-	NA	out			0.0214439	0.0144266	0.00238391	0.00486049	0.135724	0.000498208	0.00134332	0	0.00319883	0.0159741	0.0758493	1.734	1	1	0.889276
NC_035085.1	40643640	6	0	4	0	4	0	3	0	4	0	3	3	4	1	2	2	100	68.4211	84.2105	LOC110532247	Body	NA	NA	NA	NA	7544	40642537	40651184	-	NA	out			0.00498692	0	0	0.00452134	0.0300415	0	0	0	0	0	0.0150207	1.21732	1	1	1.18529
NC_035089.1	51652210	3	3	2	4	3	2	4	0	0	2	1	3	0	6	0	3	57.1429	6.66667	31.9048	LOC110485236	Body	NA	NA	NA	NA	7549	51644661	51681698	+	NA	out			0.498361	0.39546	0.570594	0.34521	5.98206	0.398645	0.390966	0.470557	0.730908	6.33803	6.16004	-1.29235	0.53155	1	0.737467
NC_035091.1	7583031	4	0	4	0	2	5	1	7	5	0	8	0	4	1	4	0	47.8261	95.4545	71.6403	LOC110489576	Body	NA	NA	NA	NA	7563	7575468	7583964	+	NA	island13908	7582809	7583415	0.269004	0.876024	0.604871	0.322118	6.83758	0.294329	0.152615	0.103855	0.302851	2.76043	4.79901	2.00208	0.0635055	0.679265	0.901182
NC_035098.1	48377383	3	1	1	1	2	2	4	1	6	0	7	0	3	0	3	0	66.6667	100	83.3333	LOC110501995	Body	NA	NA	NA	NA	7571	48369812	48388679	+	NA	out			0.0297143	0.0254521	0.00813125	0.0145063	0.248179	0.028039	0.0274914	0.0116925	0.0245494	0.300914	0.274547	-1.32092	1	1	0.979295
NC_035096.1	76224	4	1	3	3	2	1	4	1	0	3	0	6	0	2	0	4	68.4211	0	34.2105	LOC110498789	Body	NA	NA	NA	NA	7582	68642	138439	+	NA	out			0.0191543	0.00412818	0.00714371	0.00840294	0.125264	0.00206716	0.00371578	0.00316074	0.00221209	0.0362367	0.0807504	1.43945	1	1	2.84282
NC_035087.1	46844606	5	0	5	1	6	0	3	1	1	6	2	2	0	3	5	1	90.4762	40	65.2381	LOC110535840	Body	NA	NA	NA	NA	7584	46837022	46853722	+	NA	out			0	0	0	0	0	0	0	0	0	0	0	-1	1	1	#DIV/0!
NC_035088.1	8850049	4	0	0	3	6	0	3	3	5	0	3	0	4	0	5	0	68.4211	100	84.2105	LOC110536968	Body	NA	NA	NA	NA	7595	8773881	8857644	-	NA	out			0.206974	0.251112	0.11539	0.187651	2.45737	0.142393	0.137783	0.154075	0.254985	2.19691	2.32714	-1.10005	1	1	1.41812
NC_035087.1	24130981	4	0	0	6	2	2	1	2	2	0	0	3	0	5	0	3	41.1765	15.3846	28.2805	LOC110536593	Body	NA	NA	NA	NA	7605	24126047	24138586	-	NA	out			0.116931	0.172332	0.113169	0.280626	2.22802	0.0383528	0.0551524	0.127548	0.307814	1.62935	1.92868	1.09895	1	1	0.806869
NC_035090.1	64597226	0	5	2	2	1	4	2	1	2	1	5	0	5	0	4	2	29.4118	84.2105	56.8111	LOC110488996	Body	NA	NA	NA	NA	7608	64316647	64604834	-	NA	out			0.277897	0.215796	0.193647	0.294963	3.19965	0.167053	0.122693	0.187935	0.227341	2.2479	2.72378	1.1437	1	1	1.70425
NC_035087.1	46844642	5	0	4	1	6	0	4	0	2	5	2	2	0	3	6	1	95	47.619	71.3095	LOC110535840	Body	NA	NA	NA	NA	7620	46837022	46853722	+	NA	out			0	0	0	0	0	0	0	0	0	0	0	-1	1	1	#DIV/0!
NC_035087.1	24130963	4	0	0	6	2	2	1	2	2	0	0	3	0	5	0	3	41.1765	15.3846	28.2805	LOC110536593	Body	NA	NA	NA	NA	7623	24126047	24138586	-	NA	out			0.116931	0.172332	0.113169	0.280626	2.22802	0.0383528	0.0551524	0.127548	0.307814	1.62935	1.92868	1.09895	1	1	0.806869
NC_035083.1	55878277	3	1	6	3	2	2	3	2	4	0	8	0	2	0	4	0	63.6364	100	81.8182	nramp-beta	Body	NA	NA	NA	NA	7636	55855965	55885913	-	NA	out			0.465123	0.413702	0.441835	0.432144	5.75002	0.523517	0.41856	0.602196	0.653019	7.02614	6.38808	-1.49605	0.266314	1	0.9714
NC_035103.1	2907383	4	0	5	0	5	0	5	0	4	5	3	2	5	0	5	2	100	65.3846	82.6923	LOC110507340	Body	NA	NA	NA	NA	7680	2899703	2908104	+	NA	out			0.646749	0.394381	0.47476	0.5631	6.79392	0.526624	0.365273	0.682689	0.673806	7.15498	6.97445	-1.29523	0.48905	1	1.06356
NC_035077.1	80879682	3	0	3	0	3	0	3	0	5	0	2	2	4	3	1	2	100	63.1579	81.5789	LOC110532874	Body	NA	NA	NA	NA	7693	80871989	80891720	+	NA	island1059	80879318	80880061	0.00874252	0	0.0019438	0.00594475	0.0533132	0.00731215	0.0131438	0.00838538	0.00521655	0.111953	0.0826332	-1.44458	1	1	0.0404326
NC_035092.1	49257250	4	0	4	0	5	0	6	0	1	2	6	1	2	2	6	1	100	71.4286	85.7143	LOC110492255	Body	NA	NA	NA	NA	7700	49249550	49263906	+	NA	out			0.0150195	0.0133797	0.00801458	0.0108938	0.152927	0.0133996	0.00301078	0.00768314	0.00716953	0.101005	0.126966	1.1064	1	1	1.27851
NC_035078.1	14220908	5	0	5	0	3	0	2	0	3	0	3	0	2	4	1	3	100	56.25	78.125	LOC110486049	Body	NA	NA	NA	NA	7715	14213193	14224100	+	NA	out			0.411184	0.383022	0.196909	5.45573	20.9548	0.383592	0.170398	0.353936	0.339713	3.99258	12.4737	3.80088	0.0200603	0.320664	0.693195
NC_035085.1	1288109	2	2	0	2	2	2	3	1	0	4	0	3	0	4	1	0	50	8.33333	29.1667	LOC110531354	Body	NA	NA	NA	NA	7716	1280393	1310624	+	NA	out			0.910126	0.689402	0.915996	0.71781	10.6457	0.440664	0.344582	0.561896	0.537954	6.01792	8.3318	1.43438	0.288089	1	2.44189
NC_035078.1	23548560	7	2	4	1	5	0	4	1	0	4	1	4	0	4	3	2	83.3333	22.2222	52.7777	LOC110489178	Body	NA	NA	NA	NA	7734	23540826	23565619	+	NA	out			0.187856	0.187878	0.140773	0.208166	2.35954	0.129964	0.0941433	0.129019	0.186819	1.72215	2.04084	1.10123	1	1	2.16748
NC_035092.1	38299135	0	7	0	3	0	10	0	7	3	5	2	6	2	3	0	5	0	26.9231	13.4616	LOC110491998	Body	NA	NA	NA	NA	7756	38291379	38333831	+	NA	out			0.387048	0.445695	0.188826	0.530515	5.00677	0.342132	0.315643	0.394946	0.305504	4.38096	4.69386	-1.08242	0.87527	1	0.274064
NC_035092.1	38299181	0	7	0	3	0	10	1	6	2	6	3	6	2	3	2	3	3.7037	33.3333	18.5185	LOC110491998	Body	NA	NA	NA	NA	7802	38291379	38333831	+	NA	out			0.387048	0.445695	0.188826	0.530515	5.00677	0.342132	0.315643	0.394946	0.305504	4.38096	4.69386	-1.08242	0.87527	1	0.222619
NC_035092.1	38299184	0	6	1	2	1	9	0	5	3	5	6	3	3	2	2	2	8.33333	53.8462	31.0898	LOC110491998	Body	NA	NA	NA	NA	7805	38291379	38333831	+	NA	out			0.387048	0.445695	0.188826	0.530515	5.00677	0.342132	0.315643	0.394946	0.305504	4.38096	4.69386	-1.08242	0.87527	1	0.853858
NC_035081.1	36396766	0	8	0	5	0	4	0	7	4	1	0	4	0	3	1	3	0	31.25	15.625	helq	Body	NA	NA	NA	NA	7821	36388945	36398925	+	NA	out			0.544433	0.466711	0.826205	0.575873	8.03256	0.289116	0.27284	0.276292	0.350638	3.82669	5.92963	1.68992	0.150494	1	1.0341
NC_035101.1	47084529	1	4	0	6	2	2	4	2	4	0	4	0	6	0	1	2	33.3333	88.2353	60.7843	LOC110505293	Body	NA	NA	NA	NA	7836	47076693	47097382	+	NA	out			0	0	0	0	0	0	0	0	0	0	0	-1	1	1	#DIV/0!
NC_035090.1	50423767	0	6	0	4	0	9	0	6	5	0	4	1	0	6	0	1	0	52.9412	26.4706	LOC110488704	Body	NA	NA	NA	NA	7838	50415929	50425420	+	NA	out			0.027261	0.0303559	0.0121223	0.0659091	0.438052	0.065869	0.0409852	0.0348631	0.0325325	0.571382	0.504717	-1.46626	0.625142	1	1.51755
NC_035077.1	36284768	4	0	6	0	9	0	6	0	2	3	2	2	2	1	3	0	100	60	80	LOC110522519	Body	NA	NA	NA	NA	7866	36282778	36292634	-	NA	out			0.463777	0.477454	0.264599	0.45618	5.37693	0.400096	0.302584	0.464414	0.642222	5.7497	5.56331	-1.31279	0.479582	1	0.813302
NC_035094.1	33579446	2	2	5	0	2	3	2	1	0	4	0	7	0	4	0	5	64.7059	0	32.3529	LOC110496237	Body	NA	NA	NA	NA	7873	33571573	33601672	+	NA	out			1.05023	3.18771	1.42334	0.865149	21.2589	2.36797	1.88269	1.09024	2.95633	26.8249	24.0419	-1.49665	0.236334	1	0.502271
NC_035094.1	33579447	0	7	8	0	1	4	2	2	0	4	0	5	0	6	0	5	45.8333	0	22.9167	LOC110496237	Body	NA	NA	NA	NA	7874	33571573	33601672	+	NA	out			1.05023	3.18771	1.42334	0.865149	21.2589	2.36797	1.88269	1.09024	2.95633	26.8249	24.0419	-1.49665	0.236334	1	1.31897
NC_035103.1	25864938	3	0	3	0	4	0	4	0	4	0	0	4	2	0	2	1	100	61.5385	80.7692	LOC110507141	Body	NA	NA	NA	NA	7877	25857906	25872815	-	NA	island22619	25864664	25865415	0.0115699	0.00966259	0	0.00786732	0.0915155	0.00322565	0.00579822	0.00739818	0	0.0536625	0.072589	1.12288	1	1	0.136431
NC_035083.1	11610702	4	1	4	0	0	3	2	2	1	1	0	3	0	5	0	3	62.5	7.69231	35.0962	LOC110527416	Body	NA	NA	NA	NA	7893	11498655	11618595	-	NA	island6348	11610139	11611142	0.0726326	0.0512498	0.0262222	0.0387938	0.606241	0.0457122	0.0547795	0.0395461	0.105987	0.784455	0.695348	-1.4889	1	1	0.165861
NC_035089.1	6333685	2	2	4	2	5	0	2	2	8	0	5	0	4	0	4	0	68.4211	100	84.2105	LOC110485552	Body	NA	NA	NA	NA	7899	6325786	6336166	+	NA	out			0.0332352	0.0277563	0.0258632	0.0150662	0.33284	0.00463293	0.0208196	0.0425034	0.104113	0.528226	0.430533	-1.68021	1	1	0.620524
NC_035081.1	36491978	2	0	3	1	2	4	3	0	4	0	5	0	2	0	4	0	66.6667	100	83.3333	slc45a2	Body	NA	NA	NA	NA	7927	36484051	36507120	+	NA	out			0.0224327	0.0228979	0.014963	0.0118641	0.234146	0.0187625	0.0299788	0.0215163	0.0758501	0.460878	0.347512	-1.90192	1	1	1.15303
NC_035086.1	32817937	4	0	5	0	1	1	4	0	1	2	1	3	2	0	3	0	93.3333	58.3333	75.8333	LOC110533794	Body	NA	NA	NA	NA	7977	32809960	32833234	+	NA	out			0.400232	0.30124	0.547106	0.293989	5.13203	0.454599	0.659297	0.535539	0.68106	7.51651	6.32427	-1.78557	0.120943	0.997178	2.20463
NC_035096.1	22902123	3	2	0	5	2	4	2	1	0	3	0	3	0	5	0	6	36.8421	0	18.4211	LOC110499241	Body	NA	NA	NA	NA	8001	22895765	22910124	-	NA	out			3.4057	4.39766	2.68165	2.66026	42.7383	4.02573	4.01253	5.20424	6.27561	62.2893	52.5138	-1.77461	0.0115404	0.219308	2.5025
NC_035101.1	35243488	5	0	4	1	2	2	8	0	3	1	3	2	1	6	2	5	86.3636	39.1304	62.747	LOC110505153	Body	NA	NA	NA	NA	8016	35235472	35309739	+	NA	out			0.0110332	0.00258647	0.00413154	0.00737071	0.0811118	0.00259032	0.00174607	0.00668364	0.0041579	0.0475677	0.0643398	1.11305	1	1	1.09505
NC_035101.1	35243493	3	2	4	1	3	1	8	0	0	4	0	5	1	6	1	6	81.8182	8.69565	45.2569	LOC110505153	Body	NA	NA	NA	NA	8021	35235472	35309739	+	NA	out			0.0110332	0.00258647	0.00413154	0.00737071	0.0811118	0.00259032	0.00174607	0.00668364	0.0041579	0.0475677	0.0643398	1.11305	1	1	1.15123
NC_035080.1	53945710	2	2	0	6	5	0	3	0	6	0	3	0	3	0	5	0	55.5556	100	77.7778	LOC110522075	Body	NA	NA	NA	NA	8042	53937668	53958971	+	NA	out			0.0587063	0.0698796	0.0324067	0.189042	1.13396	0.0451506	0.0304349	0.0362443	0.0724744	0.587099	0.860528	1.47171	1	1	0.438828
NC_035091.1	43471746	5	2	6	3	3	4	5	0	7	0	7	0	6	0	5	0	67.8571	100	83.9286	LOC110490733	Body	NA	NA	NA	NA	8084	43364959	43479830	-	NA	out			0.0499327	0.0781767	0.028381	0.0486749	0.661198	0.0401932	0.0398872	0.0859431	0.0282261	0.620847	0.641022	-1.13348	1	1	0.899082
NC_035101.1	75769352	4	0	4	1	3	0	4	0	0	3	3	1	0	3	2	0	93.75	41.6667	67.7083	LOC110504244	Body	NA	NA	NA	NA	8093	75768387	75777445	-	NA	out			0.00952133	0.00530115	0	0	0.045897	0	0	0	0	0	0.0229485	1.33202	1	1	1.49248
NC_035100.1	8844545	10	0	4	0	7	1	6	1	1	2	2	3	5	0	0	4	93.1034	47.0588	70.0811	LOC110503312	Body	NA	NA	NA	NA	8100	8836445	8988427	+	NA	out			0.0357539	0.0363373	0.0189273	0.0326732	0.399541	0.0180374	0.0142206	0.0228622	0.020318	0.241232	0.320387	1.23174	1	1	1.81383
NC_035099.1	112870	2	0	3	0	4	0	4	0	3	1	2	4	2	1	1	2	100	50	75	LOC110502228	Body	NA	NA	NA	NA	8119	106816	120989	-	NA	out			0.282969	0.352363	0.127183	0.328275	3.50998	0.18323	0.225674	0.163429	0.246911	2.64864	3.07931	1.06844	1	1	0.0241585
NC_035100.1	7114563	3	0	2	1	4	0	3	0	2	1	2	1	1	3	1	1	92.3077	50	71.1539	LOC110503631	Body	NA	NA	NA	NA	8129	7106434	7134553	+	NA	island20474	7114036	7115020	7.51039	9.19987	11.0114	7.1944	115.633	3.6088	5.21414	4.22281	6.69504	63.3664	89.4998	1.51487	0.106171	0.930246	2.22534
NC_035094.1	31962354	3	2	3	1	6	0	5	0	4	1	1	6	1	2	0	6	85	28.5714	56.7857	LOC110496814	Body	NA	NA	NA	NA	8132	31954222	31985471	+	NA	out			0.0220809	0.0138306	0.00368209	0.00500487	0.141022	0.00615609	0	0.00705964	0.0148223	0.0866683	0.113845	1.13784	1	1	0.525871
NC_035104.1	12891525	9	0	3	0	4	0	7	0	1	4	6	3	5	0	3	3	100	60	80	LOC110508586	Body	NA	NA	NA	NA	8147	12883378	12898006	+	NA	out			0.592556	0.3611	0.511262	0.660185	6.97249	0.479991	0.463903	0.606993	0.626224	6.97041	6.97145	-1.23485	0.569413	1	1.26041
NC_035093.1	21232556	5	2	6	1	0	4	0	7	0	3	0	7	0	6	0	4	44	0	22	LOC110493822	Body	NA	NA	NA	NA	8155	21224401	21247923	+	NA	island15745	21232385	21233313	0.181506	0.210278	0.198925	0.222738	2.67034	0.147209	0.158033	0.253223	0.155342	2.28546	2.4779	-1.05571	1	1	0.255834
NC_035093.1	56964767	4	0	6	0	5	0	5	0	4	2	3	1	3	2	5	2	100	68.1818	84.0909	LOC110494522	Body	NA	NA	NA	NA	8160	56938087	56972927	-	NA	out			2.96334	4.97308	1.82523	2.73494	40.302	2.6835	3.17608	2.30802	3.45661	37.6039	38.953	-1.15675	0.592094	1	1.3877
NC_035093.1	21232561	4	1	6	1	1	3	0	7	0	3	1	5	0	6	0	4	47.8261	5.26316	26.5446	LOC110493822	Body	NA	NA	NA	NA	8160	21224401	21247923	+	NA	island15745	21232385	21233313	0.181506	0.210278	0.198925	0.222738	2.67034	0.147209	0.158033	0.253223	0.155342	2.28546	2.4779	-1.05571	1	1	0.22404
NC_035084.1	59400906	5	0	4	1	2	0	4	0	0	2	2	4	3	1	1	3	93.75	37.5	65.625	slc6a9	Body	NA	NA	NA	NA	8180	59326708	59409086	-	NA	out			0.103133	0.164976	0.0442314	0.0569571	1.18218	0.0326939	0.0272853	0.0200852	0.0924634	0.544465	0.863324	1.62696	0.687678	1	1.32068
NC_035084.1	21394254	0	4	4	0	1	0	4	0	0	4	0	3	0	4	0	1	69.2308	0	34.6154	LOC110529211	Body	NA	NA	NA	NA	8185	21386069	21408848	+	NA	out			0.0662616	0.0126487	0.0151535	0.0514933	0.466317	0.183679	0.0721061	0.416435	0.108446	2.46123	1.46377	-5.26462	0.00640282	0.145094	1.25778
NC_035094.1	60225133	5	1	0	1	4	0	7	0	7	0	4	7	1	0	1	8	88.8889	46.4286	67.6587	LOC110496904	Body	NA	NA	NA	NA	8186	60216947	60228225	+	NA	out			0.103238	0.0553506	0.0748127	0.1248	1.17077	0.059697	0.0229944	0.0488992	0.0547564	0.596003	0.883386	1.49531	1	1	1.54544
NC_035093.1	46409951	0	6	1	5	0	5	0	5	2	4	2	3	1	4	2	3	4.54545	33.3333	18.9394	gata2	Body	NA	NA	NA	NA	8190	46401761	46413923	+	NA	out			0.0992808	0.027638	0.0536082	0.0353619	0.702774	0.0434958	0.0142155	0	0.0338512	0.299842	0.501308	1.65201	0.625142	1	1.42392
NC_035086.1	45244849	5	0	3	1	5	0	3	0	3	0	0	3	0	3	2	0	94.1176	45.4545	69.7861	LOC110534190	Body	NA	NA	NA	NA	8194	45236655	45258420	+	NA	out			0.138697	0.103698	0.0370053	0.456287	2.37309	0.0618692	0.0754653	0.0582803	0.108769	0.977026	1.67506	1.86439	0.388245	1	0.312689
NC_035096.1	38958313	3	2	6	1	8	1	5	0	1	1	1	2	1	3	2	3	84.6154	35.7143	60.1649	LOC110499558	Body	NA	NA	NA	NA	8194	38943132	38966507	-	NA	out			0.0147594	0	0.00164079	0.00334536	0.0622186	0	0.00184915	0	0.00440336	0.0196424	0.0409305	1.23333	1	1	0.0786716
NC_035101.1	35243677	5	0	5	0	3	1	5	3	3	1	2	3	1	5	0	7	81.8182	27.2727	54.5455	LOC110505153	Body	NA	NA	NA	NA	8205	35235472	35309739	+	NA	out			0.0110332	0.00258647	0.00413154	0.00737071	0.0811118	0.00259032	0.00174607	0.00668364	0.0041579	0.0475677	0.0643398	1.11305	1	1	0.888537
NC_035083.1	56808577	4	0	4	0	5	0	5	0	3	1	3	1	3	2	2	5	100	55	77.5	LOC110528274	Body	NA	NA	NA	NA	8224	56800353	56812161	+	NA	out			0.142429	0.162666	0.123422	0.268198	2.27294	0.162908	0.190341	0.373636	0.126389	2.72895	2.50094	-1.45746	0.504264	1	0.026033
NC_035098.1	36394465	2	1	2	0	1	2	0	3	4	0	4	0	0	0	2	1	45.4545	90.9091	68.1818	LOC110501814	Body	NA	NA	NA	NA	8252	36386213	36401823	+	NA	out			0.237583	0.246099	0.324315	0.340637	3.79721	0.181768	0.182749	0.325035	0.290119	3.1098	3.4535	-1.01239	1	1	8.0266
NC_035097.1	14817301	2	2	2	0	1	2	2	1	2	0	4	0	3	0	6	0	58.3333	100	79.1667	LOC110500050	Body	NA	NA	NA	NA	8262	14809039	14821802	+	NA	out			0.0101364	0.00376238	0	0.00306335	0.0529285	0	0	0	0	0	0.0264643	1.38288	1	1	0.82729
NC_035078.1	46322330	3	0	3	1	3	0	3	0	1	1	2	2	1	2	1	2	92.3077	41.6667	66.9872	LOC110493282	Body	NA	NA	NA	NA	8283	46303782	46330613	-	NA	out			0.167158	0.15571	0.175823	0.262303	2.49928	0.136225	0.140155	0.250772	0.184138	2.26393	2.38161	-1.1141	1	1	0.0430922
NC_035091.1	12736500	0	4	2	1	2	2	0	4	3	0	5	1	4	0	3	0	26.6667	93.75	60.2083	LOC110489698	Body	NA	NA	NA	NA	8304	12729126	12744804	-	NA	out			0.0467604	0.168459	0.0587105	0.0748146	1.13106	0.0797536	0.0192984	0.0457296	0.0459552	0.615816	0.873438	1.41057	1	1	0.787594
NC_035091.1	12736476	0	4	3	0	1	3	1	3	3	0	3	3	2	2	3	0	33.3333	68.75	51.0417	LOC110489698	Body	NA	NA	NA	NA	8328	12729126	12744804	-	NA	out			0.0467604	0.168459	0.0587105	0.0748146	1.13106	0.0797536	0.0192984	0.0457296	0.0459552	0.615816	0.873438	1.41057	1	1	0.577884
NC_035083.1	18889740	4	2	2	3	3	2	4	0	4	0	6	0	3	0	4	0	65	100	82.5	LOC110527562	Body	NA	NA	NA	NA	8334	18855955	18898074	-	NA	island6436	18889380	18891352	0.0419801	0.0171022	0.00455308	0.0538422	0.374658	0.0125603	0.00615751	0.00261887	0.0195504	0.130898	0.252778	1.70884	1	1	0.170366
NC_035091.1	12736466	0	4	3	0	2	2	1	3	3	0	5	1	4	0	3	0	40	93.75	66.875	LOC110489698	Body	NA	NA	NA	NA	8338	12729126	12744804	-	NA	out			0.0467604	0.168459	0.0587105	0.0748146	1.13106	0.0797536	0.0192984	0.0457296	0.0459552	0.615816	0.873438	1.41057	1	1	0.304071
NC_035091.1	12736453	0	4	3	0	3	1	1	3	3	0	6	0	4	0	3	0	46.6667	100	73.3333	LOC110489698	Body	NA	NA	NA	NA	8351	12729126	12744804	-	NA	out			0.0467604	0.168459	0.0587105	0.0748146	1.13106	0.0797536	0.0192984	0.0457296	0.0459552	0.615816	0.873438	1.41057	1	1	0.522952
NC_035103.1	2374592	3	1	7	0	7	0	8	0	4	0	1	5	0	5	6	0	96.1538	52.381	74.2674	LOC110507328	Body	NA	NA	NA	NA	8374	2358024	2382966	-	NA	out			0.406319	0.34078	0.442861	0.440495	5.37125	1.07978	1.22348	1.5434	1.39896	16.8181	11.0947	-3.81942	1.73e-05	0.00155808	2.08514
NC_035084.1	6130037	4	2	0	4	5	0	0	2	6	0	3	0	3	0	3	0	52.9412	100	76.4706	LOC110529321	Body	NA	NA	NA	NA	8408	6121629	6135767	+	NA	out			0.210464	0.112084	0.11936	0.237828	2.20921	0.204093	0.201775	0.253552	0.265723	2.96434	2.58677	-1.62093	0.384266	1	0.0334962
NC_035090.1	50834133	17	7	10	9	2	7	0	7	0	4	0	10	0	8	0	8	49.1525	0	24.5763	nsun7	Body	NA	NA	NA	NA	8438	50804033	50842571	-	NA	out			0.025738	0.0161992	0.012938	0.0152186	0.226777	0.00374383	0.00897288	0.00572443	0.0106835	0.0934492	0.160113	1.4381	1	1	4.05688
NC_035092.1	23550769	1	1	2	2	4	1	0	3	3	0	4	0	2	0	3	0	50	100	75	LOC110491740	Body	NA	NA	NA	NA	8438	23517101	23559207	-	NA	out			0.0174118	0.0057025	0.00182179	0.0027858	0.08712	0	0	0	0.00244456	0.00730818	0.0472141	1.53017	1	1	1.3763
NC_035092.1	23550768	1	2	2	6	6	2	1	4	4	0	4	1	6	0	2	0	41.6667	94.1176	67.8922	LOC110491740	Body	NA	NA	NA	NA	8439	23517101	23559207	-	NA	out			0.0174118	0.0057025	0.00182179	0.0027858	0.08712	0	0	0	0.00244456	0.00730818	0.0472141	1.53017	1	1	1.85079
NC_035092.1	18605454	5	0	7	0	6	0	3	0	4	0	0	5	4	1	4	0	100	66.6667	83.3333	ccdc78	Body	NA	NA	NA	NA	8442	18597012	18609952	+	NA	out			0.0333258	0.0816403	0.0503854	0.0302145	0.641347	0.0297315	0.0100206	0.0255715	0.0517011	0.368527	0.504937	1.31243	1	1	3.81751
NC_035103.1	9078216	4	0	5	0	5	0	7	0	5	0	2	2	5	2	1	3	100	65	82.5	LOC110507479	Body	NA	NA	NA	NA	8444	9069772	9079001	+	NA	out			0.308383	0.228929	0.195308	0.385499	3.63549	0.354325	0.262258	0.274871	0.172856	3.47697	3.55623	-1.17653	0.711836	1	1.96523
NC_035090.1	4749981	2	5	2	3	5	2	3	1	0	5	2	6	0	7	0	6	52.1739	7.69231	29.9331	LOC110487860	Body	NA	NA	NA	NA	8449	4741532	4752891	+	NA	out			0.254357	0.325508	0.297117	0.268472	3.76382	0.169347	0.152203	0.135942	0.235586	2.22699	2.9954	1.34915	0.542185	1	1.96668
NC_035086.1	31689691	1	0	2	1	1	3	2	2	3	0	3	1	4	0	4	0	50	93.3333	71.6667	LOC110533752	Body	NA	NA	NA	NA	8522	31685848	31698213	-	NA	out			0.0802133	0.104854	0.0775415	0.148611	1.34311	0.0505603	0.0384508	0.0669013	0.0998864	0.808097	1.0756	1.30206	1	1	0.597442
NC_035091.1	38514522	4	0	3	0	7	1	3	0	4	0	4	4	1	2	1	2	94.4444	55.5556	75	ncbp3	Body	NA	NA	NA	NA	8580	38505942	38526439	+	NA	out			0.464974	0.325652	0.293773	0.499773	5.15223	0.276863	0.22353	0.554279	0.482075	4.84329	4.99776	-1.15868	0.758638	1	2.16641
NC_035088.1	13705963	2	1	2	1	1	2	4	0	0	4	1	3	1	2	1	4	69.2308	18.75	43.9904	LOC110537084	Body	NA	NA	NA	NA	8610	13697353	13708198	+	NA	out			0.286293	0.336507	0.205108	0.320851	3.73089	0.487774	0.259051	0.467833	0.408088	5.20756	4.46923	-1.70075	0.139728	1	0.89509
NC_035093.1	33430470	2	1	1	2	5	3	2	1	3	0	4	0	2	0	6	0	58.8235	100	79.4117	LOC110493195	Body	NA	NA	NA	NA	8622	33421848	33435200	+	NA	out			0.012919	0.00719285	0.00574479	0.00585645	0.102338	0.00360177	0.00323715	0.00413041	0	0.0361223	0.0692304	1.31523	1	1	1.90833
NC_035094.1	46981958	6	0	8	0	5	0	5	0	3	0	4	3	1	3	6	0	100	70	85	LOC110496547	Body	NA	NA	NA	NA	8678	46963129	46990636	-	NA	out			0.391948	0.432955	0.204966	0.484706	4.89156	0.480805	0.405418	0.615534	0.561289	6.59993	5.74574	-1.65501	0.132064	1	0.978161
NC_035093.1	23515013	7	1	5	1	5	0	5	2	1	4	3	3	0	7	0	2	84.6154	20	52.3077	LOC110493864	Body	NA	NA	NA	NA	8695	23102072	23523708	-	NA	out			0.0129901	0.0068338	0.00218321	0.0034312	0.0805174	0.0247523	0.0227592	0.033356	0.0155021	0.311373	0.195945	-2.39249	1	1	2.57868
NC_035093.1	23515012	6	2	4	1	4	1	2	2	3	1	1	4	0	4	0	5	72.7273	22.2222	47.4748	LOC110493864	Body	NA	NA	NA	NA	8696	23102072	23523708	-	NA	out			0.0129901	0.0068338	0.00218321	0.0034312	0.0805174	0.0247523	0.0227592	0.033356	0.0155021	0.311373	0.195945	-2.39249	1	1	1.49885
NC_035087.1	46783121	0	4	0	4	0	3	1	2	1	2	4	1	3	0	2	3	7.14286	62.5	34.8214	LOC110535045	Body	NA	NA	NA	NA	8697	46780483	46791818	-	NA	out			0.00760883	0.00423633	0	0	0.036678	0	0.00381314	0.00486533	0	0.0280316	0.0323548	1.01161	1	1	0.127946
NC_035088.1	53231776	4	0	6	1	3	1	3	0	1	3	3	2	3	1	0	4	88.8889	41.1765	65.0327	LOC110537826	Body	NA	NA	NA	NA	8716	53223060	53300952	+	NA	out			0.164993	0.186807	0.0822321	0.138044	1.84369	0.101878	0.0782461	0.103378	0.145361	1.36908	1.60638	1.08213	1	1	1.13236
NC_035088.1	81179782	3	0	3	0	4	0	10	0	1	2	2	1	3	1	3	0	100	69.2308	84.6154	LOC110538690	Body	NA	NA	NA	NA	8738	81173526	81188520	-	NA	out			0.385395	0.236993	0.258344	0.359845	4.04409	0.3047	0.294033	0.459765	0.652126	5.40889	4.72649	-1.63137	0.154141	1	0.0278609
NC_035094.1	5494483	1	0	2	2	3	1	0	2	3	0	2	0	2	0	4	0	54.5455	100	77.2728	LOC110495489	Body	NA	NA	NA	NA	8739	5485744	5514196	+	NA	out			0.127321	0.118146	0.0202202	0.070085	1.06436	0.632177	0.331185	0.465217	0.967721	7.61958	4.34197	-7.93425	7.77e-07	0.000130215	2.31069
NC_035083.1	8950707	4	0	6	0	1	1	4	0	2	1	1	2	3	1	2	0	93.75	66.6667	80.2083	LOC110527394	Body	NA	NA	NA	NA	8741	8941966	8951367	+	NA	out			0.880702	0.694654	0.970912	1.28921	12.6335	0.404112	0.31263	0.445826	0.421498	5.08271	8.8581	1.98587	0.0380449	0.487423	0.975164
NC_035100.1	36977737	2	1	0	3	1	4	2	0	2	0	2	1	4	0	3	0	38.4615	91.6667	65.0641	LOC110503255	Body	NA	NA	NA	NA	8780	36968957	37006541	+	NA	out			1.85887	0.365428	1.64911	2.34697	20.5261	1.04161	1.17308	1.33683	1.22693	15.3736	17.9499	1.05512	0.892004	1	0.791012
NC_035100.1	10473964	0	7	0	6	0	5	0	4	4	3	4	1	0	6	2	5	0	40	20	LOC110503728	Body	NA	NA	NA	NA	8780	10440186	10482744	-	NA	out			0.473231	0.432173	0.22891	0.427213	5.03896	0.438466	0.407282	0.675179	0.759439	7.23384	6.1364	-1.75458	0.0958811	0.871673	0.115061
NC_035084.1	17055737	4	2	4	1	5	4	6	0	4	0	5	0	6	0	5	0	73.0769	100	86.5384	LOC110529561	Body	NA	NA	NA	NA	8795	17041422	17064532	-	NA	out			0.654992	0.787536	0.481285	1.34672	10.6306	0.0686737	0.218831	0.162279	0.864047	4.07417	7.35237	2.10404	0.037168	0.479523	0.57192
NC_035104.1	18711584	4	0	4	0	5	0	3	0	4	0	9	3	5	1	2	4	100	71.4286	85.7143	zcchc2	Body	NA	NA	NA	NA	8796	18702788	18725967	+	NA	out			0.0483735	0.0414349	0.0413666	0.109644	0.786988	0.12034	0.0839153	0.192728	0.197606	1.87776	1.33237	-2.65959	0.227051	1	0.747823
NC_035083.1	67875316	0	7	0	7	1	4	0	6	1	3	3	3	4	1	3	2	4	55	29.5	LOC110528516	Body	NA	NA	NA	NA	8806	67872893	67884122	-	NA	out			0.687418	0.628619	0.717237	0.866967	9.53037	0.586727	0.577369	0.550061	0.742437	7.9089	8.71963	-1.02573	1	1	1.34693
NC_035090.1	20577330	0	3	1	1	0	6	0	3	2	3	2	2	0	4	4	0	7.14286	47.0588	27.1008	LOC110488164	Body	NA	NA	NA	NA	8827	20568503	20587514	+	NA	out			0.303966	0.197023	0.246125	0.279701	3.36276	0.220083	0.159152	0.397434	0.311311	3.43993	3.40134	-1.25471	0.701843	1	0.585326
NC_035090.1	20577331	0	7	1	3	0	4	0	3	1	5	1	4	1	3	5	0	5.55556	40	22.7778	LOC110488164	Body	NA	NA	NA	NA	8828	20568503	20587514	+	NA	out			0.303966	0.197023	0.246125	0.279701	3.36276	0.220083	0.159152	0.397434	0.311311	3.43993	3.40134	-1.25471	0.701843	1	0.434731
NC_035090.1	23141191	5	0	0	4	2	1	2	4	3	0	3	0	3	0	6	0	50	100	75	LOC110488198	Body	NA	NA	NA	NA	8837	23132354	23147514	+	NA	out			0.17352	0.16788	0.111314	0.196006	2.10544	0.450459	0.373496	0.767586	0.560119	6.83931	4.47238	-3.83475	0.000272496	0.0134114	1.08799
NC_035104.1	16147100	3	0	3	3	5	0	2	2	1	1	0	4	0	3	1	2	72.2222	16.6667	44.4445	LOC110508639	Body	NA	NA	NA	NA	8839	16138261	16221264	+	NA	out			0.116385	0.149269	0.0572988	0.106933	1.38405	0.163977	0.147898	0.192695	0.25422	2.42039	1.90222	-2.05731	0.210809	1	2.53006
NC_035079.1	66012729	4	0	3	0	3	0	4	0	3	0	4	1	2	3	2	2	100	64.7059	82.3529	LOC110520355	Body	NA	NA	NA	NA	8845	66003884	66016049	+	NA	out			0.0177243	0.00789464	0	0.00321392	0.0897058	0	0	0	0	0	0.0448529	1.64893	1	1	1.29284
NC_035080.1	41033887	0	4	0	6	0	3	0	3	0	4	2	1	0	2	3	0	0	41.6667	20.8333	LOC110521888	Body	NA	NA	NA	NA	8867	41010952	41042754	-	NA	out			0.202053	0.110231	0.104924	0.148765	1.83474	0.232888	0.161741	0.30002	0.221706	2.93116	2.38295	-1.90772	0.167834	1	0.2768
NC_035098.1	14809810	5	0	3	0	2	3	2	5	10	0	6	0	0	2	9	0	60	92.5926	76.2963	mettl8	Body	NA	NA	NA	NA	8879	14800931	14813457	+	NA	out			0.148037	0.153343	0.226573	0.321494	2.81132	0.115178	0.0828145	0.176111	0.123253	1.58384	2.19758	1.40642	0.629621	1	1.98065
NC_035104.1	38784537	6	3	4	0	3	4	3	0	0	4	1	5	2	6	2	4	69.5652	20.8333	45.1993	LOC110509147	Body	NA	NA	NA	NA	8884	38772799	38793421	-	NA	out			0	0	0	0	0	0	0	0	0	0	0	-1	1	1	#DIV/0!
NC_035086.1	12090142	6	0	4	0	4	0	0	2	3	2	1	3	2	1	5	1	87.5	61.1111	74.3055	LOC110533416	Body	NA	NA	NA	NA	8893	12081755	12099035	-	NA	out			0.0374343	0.0166737	0.0377314	0.0701417	0.533657	0.033397	0.0350188	0.0255325	0.0357386	0.420809	0.477233	1.01999	1	1	1.32675
NC_035097.1	23959311	3	0	1	1	4	0	3	0	0	2	1	3	2	1	2	1	91.6667	41.6667	66.6667	LOC110500261	Body	NA	NA	NA	NA	8897	23950414	23961130	+	NA	out			0.0482898	0.0492912	0.0286312	0.346604	1.53666	0.0359014	0.00403338	0.015439	0.0192093	0.24097	0.888815	3.8384	0.219017	1	0.811208
NC_035088.1	50104101	7	1	7	0	8	0	4	1	2	5	4	1	0	3	3	1	92.8571	47.3684	70.1128	LOC110537774	Body	NA	NA	NA	NA	8916	50095185	50113786	+	NA	out			0.491501	0.35368	0.34021	0.449819	5.32872	0.248203	0.218429	0.501071	0.478642	4.55662	4.94267	-1.05551	1	1	0.271167
NC_035080.1	14701768	1	1	5	0	3	8	5	0	4	0	3	0	4	0	4	0	60.8696	100	80.4348	LOC110521448	Body	NA	NA	NA	NA	8931	14588302	14710699	-	NA	out			0.243473	0.349585	0.203687	0.277606	3.49444	0.23969	0.199887	0.299654	0.249347	3.16961	3.33202	-1.11723	1	1	1.77142
NC_035105.1	23233038	4	0	7	0	4	0	3	0	3	2	4	3	1	1	2	2	100	55.5556	77.7778	gtf3c5	Body	NA	NA	NA	NA	8932	23229396	23241970	-	NA	out			0.130324	0.148938	0.0884531	0.186563	1.79899	0.103264	0.103123	0.171052	0.180082	1.76886	1.78393	-1.20071	0.790805	1	0.87826
NC_035101.1	36603509	0	5	0	6	0	4	1	1	0	3	1	3	6	0	1	5	5.88235	42.1053	23.9938	LOC110505189	Body	NA	NA	NA	NA	8934	36495624	36612443	-	NA	out			0.259898	0.19321	0.139867	0.24032	2.69896	0.311655	0.144308	0.364951	0.348044	3.71313	3.20605	-1.66739	0.23063	1	1.57041
NC_035086.1	24051010	6	2	3	1	2	1	3	2	5	0	6	0	3	0	4	0	70	100	85	LOC110533593	Body	NA	NA	NA	NA	8968	24042042	24053861	+	NA	out			0.375809	0.361595	0.149267	0.261332	3.68677	0.378408	0.303531	0.424616	0.365752	4.73225	4.20951	-1.56676	0.232924	1	1.13961
NC_035079.1	64430445	4	0	3	0	2	0	5	0	2	3	2	4	3	1	3	1	100	52.6316	76.3158	LOC110520314	Body	NA	NA	NA	NA	8973	64389445	64439418	-	NA	out			0.373673	0.373814	0.439778	0.43033	5.33041	0.205951	0.149639	0.312331	0.351184	3.2208	4.2756	1.32739	0.489981	1	1.69106
NC_035093.1	17781570	7	0	4	0	7	0	6	0	1	2	4	1	6	0	3	3	100	70	85	LOC110493741	Body	NA	NA	NA	NA	9014	17772556	17782032	+	NA	out			0.600691	0.5118	0.720398	1.39866	10.6402	0.842427	0.506284	1.67608	1.21104	13.3316	11.9859	-1.5472	0.168433	1	0.290623
NC_035089.1	14210226	4	0	5	0	7	0	9	0	2	2	4	1	6	2	5	1	100	73.913	86.9565	LOC110485785	Body	NA	NA	NA	NA	9016	14201210	14412443	+	NA	out			0.01715	0.00682036	0.00181576	0.00573827	0.0994223	0.00113842	0.00143244	0.0010444	0.00194918	0.0178908	0.0586566	1.48199	1	1	0.108944
NC_035087.1	13829799	7	7	3	11	2	7	1	4	0	5	0	4	0	10	0	6	30.9524	0	15.4762	LOC110535380	Body	NA	NA	NA	NA	9035	13820764	13835213	+	NA	out			0.477529	0.319046	0.161914	0.259769	3.90659	0.146447	0.140596	0.160307	0.324114	2.4461	3.17635	1.27859	0.690742	1	3.31132
NC_035104.1	1610933	6	3	0	8	4	2	0	5	4	1	6	0	4	0	3	2	35.7143	85	60.3572	LOC110508322	Body	NA	NA	NA	NA	9056	1517075	1619989	-	NA	out			0.0243051	0.0284643	0.00521762	0.0379931	0.306882	0.00747716	0.00756025	0.0155415	0.0310054	0.191635	0.249259	1.18617	1	1	2.17714
NC_035104.1	1610932	3	3	1	4	1	4	0	6	5	2	4	2	3	0	2	2	22.7273	70	46.3636	LOC110508322	Body	NA	NA	NA	NA	9057	1517075	1619989	-	NA	out			0.0243051	0.0284643	0.00521762	0.0379931	0.306882	0.00747716	0.00756025	0.0155415	0.0310054	0.191635	0.249259	1.18617	1	1	1.94743
NC_035087.1	64053074	0	3	4	0	2	2	1	3	0	3	0	2	0	3	0	3	46.6667	0	23.3333	LOC110535096	Body	NA	NA	NA	NA	9075	63884279	64062149	-	NA	out			0.0240037	0.0124195	0.0120755	0.0123102	0.196952	0.0118971	0.0104497	0.00744181	0.0190969	0.156855	0.176903	1.00888	1	1	0.455994
NC_035080.1	22992534	6	0	5	0	4	0	5	0	1	1	2	2	0	3	4	0	100	53.8462	76.9231	LOC110521620	Body	NA	NA	NA	NA	9093	22983441	22997584	+	NA	out			0.0457369	0.0509294	0.0406764	0.0525248	0.620165	0.0306031	0.0183367	0.0194971	0.0691363	0.434448	0.527307	1.12264	1	1	2.70437
NC_035094.1	24827263	1	1	1	4	2	1	3	1	4	0	4	0	5	0	2	0	50	100	75	LOC110496009	Body	NA	NA	NA	NA	9093	24816241	24836356	-	NA	out			0.0192952	0.00238731	0.00762679	0.0136063	0.138939	0.0549897	0.0128929	0.00548354	0.0332603	0.34931	0.244125	-2.05746	0.500095	1	0.435648
NC_035080.1	22992535	3	0	6	0	5	0	5	0	1	2	4	4	0	3	6	0	100	55	77.5	LOC110521620	Body	NA	NA	NA	NA	9094	22983441	22997584	+	NA	out			0.0457369	0.0509294	0.0406764	0.0525248	0.620165	0.0306031	0.0183367	0.0194971	0.0691363	0.434448	0.527307	1.12264	1	1	2.58695
NC_035101.1	9574646	4	0	3	0	3	0	3	0	2	1	1	2	2	1	2	0	100	63.6364	81.8182	LOC110504372	Body	NA	NA	NA	NA	9112	9571170	9583758	-	NA	out			0.376833	0.354766	0.405213	0.38203	4.99667	0.553952	0.391432	0.639638	0.715437	7.33476	6.16572	-1.78743	0.0967819	0.872903	1.2319
NC_035087.1	58239952	1	2	0	6	4	4	1	6	2	0	7	0	3	1	4	0	25	94.1176	59.5588	LOC110535085	Body	NA	NA	NA	NA	9137	58187206	58249089	-	NA	out			0.714321	0.819475	0.634665	0.652687	9.21305	0.516042	0.39954	0.506224	0.648695	6.63157	7.92231	1.12892	0.759687	1	2.94659
NC_035087.1	58239951	0	2	0	7	1	2	0	5	3	0	7	0	3	2	4	0	5.88235	89.4737	47.678	LOC110535085	Body	NA	NA	NA	NA	9138	58187206	58249089	-	NA	out			0.714321	0.819475	0.634665	0.652687	9.21305	0.516042	0.39954	0.506224	0.648695	6.63157	7.92231	1.12892	0.759687	1	3.62502
NC_035093.1	67353467	5	0	4	0	4	0	5	1	1	6	2	2	4	2	5	0	94.7368	54.5455	74.6411	LOC110494739	Body	NA	NA	NA	NA	9162	67342584	67362629	-	NA	out			0.0731474	0.0383303	0.149242	0.198955	1.53833	0.093569	0.099191	0.096297	0.207961	1.57981	1.55907	-1.24785	0.774671	1	1.01516
NC_035093.1	28794818	4	0	2	2	4	0	1	1	1	3	1	3	0	5	0	4	78.5714	11.7647	45.1681	LOC110493931	Body	NA	NA	NA	NA	9200	28731857	28804018	-	NA	out			0.0197221	0.00798588	0.0037206	0.00812767	0.125725	0.00533183	0.00179703	0.0068787	0.00855849	0.0708716	0.0982984	1.16853	1	1	1.06836
NC_035093.1	28794817	5	0	3	4	5	1	2	1	0	2	0	5	2	5	0	6	71.4286	10	40.7143	LOC110493931	Body	NA	NA	NA	NA	9201	28731857	28804018	-	NA	out			0.0197221	0.00798588	0.0037206	0.00812767	0.125725	0.00533183	0.00179703	0.0068787	0.00855849	0.0708716	0.0982984	1.16853	1	1	1.39723
NC_035083.1	67874905	0	6	0	5	2	4	0	7	1	3	4	2	3	3	3	0	8.33333	57.8947	33.114	LOC110528516	Body	NA	NA	NA	NA	9217	67872893	67884122	-	NA	out			0.687418	0.628619	0.717237	0.866967	9.53037	0.586727	0.577369	0.550061	0.742437	7.9089	8.71963	-1.02573	1	1	1.13405
NC_035083.1	67874904	0	7	0	6	2	2	1	7	3	0	3	1	5	0	3	0	12	93.3333	52.6666	LOC110528516	Body	NA	NA	NA	NA	9218	67872893	67884122	-	NA	out			0.687418	0.628619	0.717237	0.866967	9.53037	0.586727	0.577369	0.550061	0.742437	7.9089	8.71963	-1.02573	1	1	1.33654
NC_035093.1	28794779	4	0	1	5	1	5	3	0	1	1	0	5	1	5	0	6	47.3684	10.5263	28.9474	LOC110493931	Body	NA	NA	NA	NA	9239	28731857	28804018	-	NA	out			0.0197221	0.00798588	0.0037206	0.00812767	0.125725	0.00533183	0.00179703	0.0068787	0.00855849	0.0708716	0.0982984	1.16853	1	1	3.1361
NC_035079.1	68664863	0	4	0	0	0	3	0	4	2	2	1	2	4	1	2	1	0	60	30	tbx15	Body	NA	NA	NA	NA	9241	68655622	68678084	+	NA	out			0.433899	0.448954	0.985216	0.36554	7.53321	0.252644	0.269403	0.233254	0.442195	3.83376	5.68349	1.61136	0.21881	1	1.46818
NC_035093.1	28794776	3	1	3	3	2	4	0	3	0	2	0	5	0	6	0	6	42.1053	0	21.0526	LOC110493931	Body	NA	NA	NA	NA	9242	28731857	28804018	-	NA	out			0.0197221	0.00798588	0.0037206	0.00812767	0.125725	0.00533183	0.00179703	0.0068787	0.00855849	0.0708716	0.0982984	1.16853	1	1	1.54805
NC_035093.1	28794764	3	1	4	0	4	0	2	0	2	3	0	4	0	5	0	3	92.8571	11.7647	52.3109	LOC110493931	Body	NA	NA	NA	NA	9254	28731857	28804018	-	NA	out			0.0197221	0.00798588	0.0037206	0.00812767	0.125725	0.00533183	0.00179703	0.0068787	0.00855849	0.0708716	0.0982984	1.16853	1	1	0.639903
NC_035093.1	28794763	4	0	3	3	3	2	1	2	0	2	0	5	2	4	0	6	61.1111	10.5263	35.8187	LOC110493931	Body	NA	NA	NA	NA	9255	28731857	28804018	-	NA	out			0.0197221	0.00798588	0.0037206	0.00812767	0.125725	0.00533183	0.00179703	0.0068787	0.00855849	0.0708716	0.0982984	1.16853	1	1	1.74797
NC_035100.1	7437728	1	2	4	0	1	4	0	2	0	4	0	3	0	3	0	4	42.8571	0	21.4286	LOC110503651	Body	NA	NA	NA	NA	9264	7428464	7444421	+	NA	out			0.0432404	0.0421308	0.0384561	0.0196017	0.469511	0.00602763	0.0108349	0.0172808	0.0129005	0.149267	0.309389	1.88247	1	1	2.63522
NC_035082.1	21261856	10	1	5	6	18	1	12	0	7	0	2	7	2	2	2	8	84.9057	43.3333	64.1195	LOC110525581	Body	NA	NA	NA	NA	9266	21258133	21271122	-	NA	island5562	21261682	21262399	0.0763601	0.00739385	0.00590533	0.0150503	0.328337	0.00370242	0.00665523	0.00424584	0.00792402	0.0724791	0.200408	2.0474	1	1	0.576562
NC_035082.1	21261853	11	1	7	5	19	1	12	0	5	2	2	7	3	2	2	8	87.5	38.7097	63.1048	LOC110525581	Body	NA	NA	NA	NA	9269	21258133	21271122	-	NA	island5562	21261682	21262399	0.0763601	0.00739385	0.00590533	0.0150503	0.328337	0.00370242	0.00665523	0.00424584	0.00792402	0.0724791	0.200408	2.0474	1	1	0.673659
NC_035086.1	24453129	5	0	3	0	6	0	7	0	0	6	3	2	4	1	3	2	100	47.619	73.8095	LOC110533603	Body	NA	NA	NA	NA	9282	24443847	24462284	+	NA	out			0.1918	0.252643	0.228824	0.392321	3.49662	0.294754	0.203961	0.30212	0.360081	3.71079	3.60371	-1.3007	0.572617	1	0.244523
NC_035089.1	65555994	0	4	2	4	3	5	4	1	0	3	0	7	0	5	0	2	39.1304	0	19.5652	LOC110485330	Body	NA	NA	NA	NA	9286	65385489	65565280	-	NA	out			0.0163112	0.0114854	0.00447994	0.00717673	0.125922	0.0152475	0.00240421	0.00674877	0.0108777	0.113471	0.119697	-1.0546	1	1	0.859672
NC_035089.1	51239467	5	3	3	1	6	7	3	1	8	1	7	1	9	1	6	1	58.6207	88.2353	73.428	LOC110486830	Body	NA	NA	NA	NA	9299	51230168	51244493	+	NA	out			0.00903117	0.0100565	0	0.00272934	0.0682219	0.00671429	0	0.0269492	0.0107776	0.136469	0.102345	-1.48711	1	1	1.12838
NC_035103.1	30612682	2	0	3	0	5	0	3	1	2	2	4	4	1	2	0	4	92.8571	36.8421	64.8496	LOC110507188	Body	NA	NA	NA	NA	9325	30409507	30622007	-	NA	out			0.0172507	0.0131074	0.00415136	0.00662407	0.130903	0.00271591	0.00488194	0.00285499	0.00605485	0.0531083	0.0920057	1.31981	1	1	0.0766894
NC_035093.1	5455723	0	7	0	6	0	5	0	7	0	4	1	5	3	2	3	2	0	35	17.5	LOC110494924	Body	NA	NA	NA	NA	9337	5446386	5456885	+	NA	out			0.012322	0.0274418	0	0.00744773	0.148319	0.0274826	0.0247004	0.0367689	0.0490157	0.438001	0.29316	-2.3729	0.500095	1	3.15373
NC_035077.1	61795425	2	0	3	0	4	0	3	1	2	3	1	2	0	2	0	5	92.3077	20	56.1538	LOC110527114	Body	NA	NA	NA	NA	9340	61786085	61803827	+	NA	out			0.0121532	0.00270659	0.0021617	0.00440744	0.0680809	0.00271062	0	0	0.00580133	0.026619	0.0473499	1.20541	1	1	0.21943
NC_035093.1	21233744	2	5	5	1	1	5	0	4	0	4	0	3	0	4	0	3	34.7826	0	17.3913	LOC110493822	Body	NA	NA	NA	NA	9343	21224401	21247923	+	NA	out			0.181506	0.210278	0.198925	0.222738	2.67034	0.147209	0.158033	0.253223	0.155342	2.28546	2.4779	-1.05571	1	1	0.465041
NC_035086.1	42225288	3	3	4	0	0	6	4	0	0	5	0	6	0	8	0	5	55	0	27.5	apoo	Body	NA	NA	NA	NA	9393	42225283	42234681	-	NA	out			1.05993	2.91746	7.30865	2.03428	45.7496	3.67911	3.60099	3.74379	4.53939	50.0665	47.908	-1.26086	0.556889	1	2.21573
NC_035079.1	20221901	3	0	3	0	4	0	3	0	1	2	0	3	3	0	2	2	100	46.1538	73.0769	LOC110511872	Body	NA	NA	NA	NA	9421	20205599	20231322	-	NA	out			0.0234713	0.00933429	0.00149102	0.00760002	0.131612	0.00747854	0.00672146	0.00643214	0.0300108	0.158256	0.144934	-1.23762	1	1	0.159641
NC_035080.1	18147296	5	0	6	1	5	0	5	0	1	4	1	5	7	0	3	1	95.4545	54.5455	75	LOC110521539	Body	NA	NA	NA	NA	9424	18137872	18148749	+	NA	out			0.0158584	0.0044147	0.00352593	0.0143779	0.122284	0.00884252	0	0.0101404	0.00946249	0.0891281	0.105706	1.04848	1	1	0.881601
NC_035092.1	51269371	3	2	4	5	4	0	6	4	5	0	0	0	6	0	4	0	60.7143	100	80.3572	LOC110492319	Body	NA	NA	NA	NA	9439	51259932	51291325	+	NA	out			0.0329695	0.024475	0.00855214	0.028646	0.302697	0.00612785	0.0137688	0.00702725	0.00819687	0.114904	0.208801	1.57275	1	1	0.177939
NC_035083.1	4215772	5	2	2	4	3	5	4	2	0	5	0	5	1	3	0	7	51.8519	4.7619	28.3069	LOC110527260	Body	NA	NA	NA	NA	9460	4206312	4250856	+	NA	out			0.0764849	0.0765437	0.0947146	0.0895333	1.11304	0.0896137	0.0611341	0.074289	0.0519922	0.9003	1.00667	-1.00039	1	1	1.40264
NC_035096.1	2953759	6	1	4	3	4	1	1	1	0	3	1	2	1	3	1	4	71.4286	20	45.7143	ablim1	Body	NA	NA	NA	NA	9471	2902181	2963230	-	NA	out			0.0113027	0.0141591	0.00188477	0.00256187	0.0944289	0.00630231	0.00495627	0.000903414	0.00590115	0.0592961	0.0768625	1.09968	1	1	1.64361
NC_035092.1	22095149	3	0	3	3	4	2	6	3	0	7	2	5	3	4	2	6	66.6667	24.1379	45.4023	LOC110491711	Body	NA	NA	NA	NA	9475	22067427	22104624	-	NA	out			0	0	0	0	0	0	0	0	0	0	0	-1	1	1	#DIV/0!
NC_035105.1	33751196	5	0	7	0	4	0	4	0	0	3	0	5	2	3	1	3	100	17.6471	58.8235	LOC110510171	Body	NA	NA	NA	NA	9485	33746169	33760681	-	NA	out			0.0029716	0.00330897	0	0.00269418	0.0282975	0	0	0	0	0	0.0141488	1.2047	1	1	3.692
NC_035083.1	34949595	2	0	6	0	3	1	3	1	3	0	1	3	0	3	0	3	87.5	30.7692	59.1346	LOC110527814	Body	NA	NA	NA	NA	9506	34934235	34959101	-	NA	out			0.131807	0.146771	0.103341	0.155666	1.7505	0.176	0.107773	0.257281	0.256639	2.52297	2.13674	-1.72527	0.333093	1	1.54351
NC_035083.1	34949594	5	0	5	1	2	1	6	0	2	3	3	2	0	0	1	6	90	35.2941	62.6471	LOC110527814	Body	NA	NA	NA	NA	9507	34934235	34959101	-	NA	out			0.131807	0.146771	0.103341	0.155666	1.7505	0.176	0.107773	0.257281	0.256639	2.52297	2.13674	-1.72527	0.333093	1	1.82246
NC_035083.1	9841489	2	3	4	2	7	0	5	0	5	0	9	0	3	0	7	0	78.2609	100	89.1304	LOC110528904	Body	NA	NA	NA	NA	9507	9838112	9850996	-	NA	out			1.04428	0.611237	0.645949	1.19866	11.3916	0.608413	0.422696	0.629224	0.59515	7.23964	9.31562	1.25598	0.521375	1	1.55837
NC_035093.1	33080772	6	0	5	0	6	0	5	0	5	0	6	1	3	1	1	4	100	71.4286	85.7143	LOC110494010	Body	NA	NA	NA	NA	9509	33074645	33090281	-	NA	out			0.816368	0.282543	0.718683	1.42029	10.6465	0.13533	0.0497578	0.0599609	0.167858	1.32006	5.98328	6.0458	2.93e-05	0.00232051	0.939637
NC_035081.1	56620095	4	0	3	2	7	0	3	2	2	1	1	3	2	3	1	2	80.9524	40	60.4762	LOC110524206	Body	NA	NA	NA	NA	9516	56611736	56629611	-	NA	out			0.185767	0.198798	0.163067	0.255917	2.62441	0.185641	0.162012	0.166608	0.310941	2.63487	2.62964	-1.2296	0.66426	1	0.923799
NC_035090.1	28226863	6	0	6	0	6	0	8	0	3	2	5	2	3	1	1	0	100	70.5882	85.2941	LOC110488335	Body	NA	NA	NA	NA	9567	28217296	28229318	+	NA	island13203	28226408	28227022	0.0753276	0.0239656	0.0159507	0.143095	0.830972	0.0120006	0.00359525	0.00458732	0.0171227	0.118684	0.474828	3.40013	0.625142	1	2.2392
NC_035079.1	59096139	3	2	2	3	4	1	4	2	6	0	6	0	1	1	4	0	61.9048	94.4444	78.1746	LOC110520242	Body	NA	NA	NA	NA	9582	59086557	59116943	+	NA	out			0.103606	0.086921	0.0403911	0.272792	1.62733	0.0981294	0.0810829	0.105272	0.132109	1.33228	1.47981	-1.01173	1	1	0.0138089
NC_035085.1	9428294	1	3	5	0	1	3	2	1	1	1	0	4	0	3	0	7	56.25	6.25	31.25	intu	Body	NA	NA	NA	NA	9589	9396077	9437883	-	NA	island8472	9427618	9428663	0.0299155	0.0333119	0.0293578	0.0299284	0.401274	0.0460157	0.0144751	0.0184693	0.0160036	0.311717	0.356495	1.03004	1	1	1.36625
NC_035081.1	88638214	9	1	4	1	4	3	6	0	0	7	3	1	3	1	2	4	82.1429	38.0952	60.1191	LOC110523043	Body	NA	NA	NA	NA	9607	88628607	88686665	+	NA	out			0.027484	0.0157157	0.0132125	0.0154896	0.232506	0.00579861	0.0052116	0.00854959	0.0221613	0.130137	0.181322	1.23915	1	1	2.31317
NC_035094.1	24826719	7	0	5	1	7	0	1	0	3	0	3	4	5	0	4	3	95.2381	68.1818	81.7099	LOC110496009	Body	NA	NA	NA	NA	9637	24816241	24836356	-	NA	out			0.0192952	0.00238731	0.00762679	0.0136063	0.138939	0.0549897	0.0128929	0.00548354	0.0332603	0.34931	0.244125	-2.05746	0.500095	1	0.771104
NC_035089.1	22916618	5	0	2	0	5	0	3	0	2	1	4	1	0	4	3	0	100	60	80	LOC110486048	Body	NA	NA	NA	NA	9684	22914636	22926302	-	NA	out			0.00369648	0.00823229	0	0.00335138	0.0481329	0	0.00370496	0	0	0.0129799	0.0305564	1.20791	1	1	0.201081
[truncated: 36 more rows]
[truncated: 9 more columns]

## Sheet: S4
Supplementary Table S4: Silenced genes (RPKM Decile 1) in rainbow trout muscle have more hypermethylated CGIs in the promoter region compared to the most highly expressed genes (Decile 10)
[truncated: 245,288+ more rows]
